# Supplementary material for: Structural and functional gastrointestinal abnormalities in ACTA2 R179H mice modeling multisystemic smooth muscle dysfunction syndrome
Source: JCI Insight. 2026 Jan 6;11(4):e190469. doi: 10.1172/jci.insight.190469 (PMC12956000; doi:10.1172/jci.insight.190469)
Supplement: Supplemental table 3 [file jciinsight-11-190469-s238.xlsx]

## Sheet: Cluster_markers
gene	p_val	avg_log2FC	pct.1	pct.2	p_val_adj	cluster	cell_type
Gm11946	0	5.23379	42.1	1.3	0	0	SMC
Myom1	0	5.22044	77.7	3.9	0	0	SMC
Ryr3	0	5.17809	70.8	3.4	0	0	SMC
Carmn	0	4.9937	81.7	6.5	0	0	SMC
Ldb3	0	4.49965	25.2	1.3	0	0	SMC
Myh11	0	4.47924	97	31.2	0	0	SMC
Jph2	0	4.24251	47	2.3	0	0	SMC
Lmod1	0	4.23367	53.9	3.4	0	0	SMC
Rgs1	0	4.20751	45.2	3.7	0	0	SMC
Myocd	0	4.19691	46.6	3.6	0	0	SMC
Wscd2	0	4.13403	39.2	3	0	0	SMC
Synpo2	0	4.08775	85.1	17.2	0	0	SMC
Pgm5	0	4.06097	78.3	9.7	0	0	SMC
Cpa6	0	4.06068	39.9	3.2	0	0	SMC
Asb2	0	4.00205	21.8	1	0	0	SMC
Itga5	0	3.98381	56.4	6	0	0	SMC
Chrm2	0	3.97084	77.7	12.5	0	0	SMC
Cap2	0	3.8698	44.2	3.5	0	0	SMC
Smtn	0	3.83132	73.2	8.9	0	0	SMC
Scube2	0	3.81572	21.9	1.2	0	0	SMC
Sntg2	0	3.80538	77.6	13	0	0	SMC
Rbpms2	0	3.75836	24.7	1.7	0	0	SMC
Actg2	0	3.74581	89.9	29.6	0	0	SMC
Gm10848	0	3.65775	38	3.9	0	0	SMC
4930511M06Rik	0	3.65214	32.1	2.8	0	0	SMC
Pdlim3	0	3.59929	78.6	18.9	0	0	SMC
Tpm1	0	3.53198	93.7	34.6	0	0	SMC
Cacna1c	0	3.5049	86.6	23.6	0	0	SMC
Dmpk	0	3.49452	42.4	4.2	0	0	SMC
Gm13269	0	3.47201	35.7	4.1	0	0	SMC
Stac	0	3.46623	20.8	1.8	0	0	SMC
Slc7a8	0	3.42385	30.5	3.8	0	0	SMC
Mylk	0	3.41977	87.4	18.6	0	0	SMC
Fbxo32	0	3.41426	37	4.7	0	0	SMC
Bcl11a	0	3.39429	24.9	1.8	0	0	SMC
Nexn	0	3.29392	45.9	5.4	0	0	SMC
Acta2	0	3.25746	84.7	21.4	0	0	SMC
Klhl32	0	3.24299	47.7	7.7	0	0	SMC
Enah	0	3.23269	75.7	19.4	0	0	SMC
Lpp	0	3.22716	92.1	54.7	0	0	SMC
Mrvi1	0	3.21249	54.8	5.7	0	0	SMC
Klhl23	0	3.21224	31.7	3.7	0	0	SMC
Sorbs1	0	3.19432	88.2	33.9	0	0	SMC
Adcy5	0	3.19151	35.9	4.6	0	0	SMC
Dmd	0	3.17569	87.2	47.2	0	0	SMC
Epha7	0	3.17111	40.4	6.9	0	0	SMC
Flna	0	3.13924	80	18.9	0	0	SMC
Ttll7	0	3.11319	37.8	5.6	0	0	SMC
Des	0	3.09356	83.3	21.3	0	0	SMC
Chrm3	0	3.03785	71	10.5	0	0	SMC
Fat4	0	3.03269	31.5	4.2	0	0	SMC
Abcc9	0	3.02935	39.1	4.6	0	0	SMC
Cacna2d3	0	3.0126	29.6	4.9	0	0	SMC
Ppp1r12a	0	2.98977	89.5	43.5	0	0	SMC
Gm26632	0	2.98713	48.5	8.2	0	0	SMC
Hacd1	0	2.94171	30.4	4.7	0	0	SMC
Jph1	0	2.93872	24.2	4	0	0	SMC
Tgfb1i1	0	2.89903	30	3.7	0	0	SMC
Lurap1l	0	2.89871	41.8	8.4	0	0	SMC
Rspo3	0	2.89699	24.3	3	0	0	SMC
Adam33	0	2.89542	68.3	16.1	0	0	SMC
Svil	0	2.88733	83.1	33.8	0	0	SMC
Sparcl1	0	2.88544	61.3	11.3	0	0	SMC
Cnn1	0	2.87171	63	14.8	0	0	SMC
Itga1	0	2.86879	84.9	27.7	0	0	SMC
Bves	0	2.83625	21.8	2.9	0	0	SMC
Fn1	0	2.82668	70.9	16.4	0	0	SMC
Myl9	0	2.81475	53.6	10.5	0	0	SMC
Cacnb2	0	2.80679	85.3	31.2	0	0	SMC
Csrp1	0	2.77871	75.7	22.5	0	0	SMC
Kcnma1	0	2.7693	78.1	17.7	0	0	SMC
Tagln	0	2.74081	84.2	29.2	0	0	SMC
Flnc	0	2.7144	29.1	5.4	0	0	SMC
Sacs	0	2.70409	26	4.7	0	0	SMC
8030451A03Rik	0	2.70074	27.9	2.8	0	0	SMC
Postn	0	2.68626	49.6	9.9	0	0	SMC
Aspn	0	2.68581	34.7	6.4	0	0	SMC
Pbx3	0	2.64128	71.1	17.3	0	0	SMC
Ppp1r12b	0	2.63989	80.3	29.9	0	0	SMC
Atp2b4	0	2.63368	72.2	23.8	0	0	SMC
Slc38a1	0	2.63137	36.8	7.6	0	0	SMC
Fhl1	0	2.61198	60.8	16.6	0	0	SMC
Fendrr	0	2.60857	34.1	5.2	0	0	SMC
Slc24a3	0	2.60512	73.4	13.7	0	0	SMC
4933406I18Rik	0	2.59429	31.7	5.4	0	0	SMC
4930447N08Rik	0	2.59311	33.9	7.4	0	0	SMC
Casz1	0	2.58752	38.4	7.1	0	0	SMC
Tes	0	2.58377	40.9	10.2	0	0	SMC
Ror2	0	2.57793	53.2	13.2	0	0	SMC
Fnbp1	0	2.57466	75.3	25.6	0	0	SMC
Kcnn2	0	2.5717	28.2	5.5	0	0	SMC
Tbc1d1	0	2.53812	27.4	4.5	0	0	SMC
Synm	0	2.53391	53	12.8	0	0	SMC
Slc4a7	0	2.49916	37.3	8.7	0	0	SMC
Itga8	0	2.49582	26.9	5.8	0	0	SMC
Ccdc107	0	2.48651	26.8	5.3	0	0	SMC
Palld	0	2.48357	59.5	14.7	0	0	SMC
Prkaa2	0	2.46221	29.6	6.2	0	0	SMC
Acss1	0	2.44507	29.3	5.4	0	0	SMC
Vcl	0	2.42515	64.2	19.3	0	0	SMC
Sema3a	0	2.41683	74.9	27.4	0	0	SMC
Gm15261	0	2.40742	44.5	10.5	0	0	SMC
Ryr2	0	2.40181	68.4	14.5	0	0	SMC
Mcam	0	2.39441	28.5	5.1	0	0	SMC
Actn1	0	2.3916	61.8	17.8	0	0	SMC
Pde5a	0	2.34738	60.7	15.9	0	0	SMC
Phldb2	0	2.33665	50.4	11.9	0	0	SMC
Pdlim7	0	2.32574	43.7	11	0	0	SMC
Filip1l	0	2.29771	54.6	15.7	0	0	SMC
Tnc	0	2.27894	57.4	9.4	0	0	SMC
Adam19	0	2.24742	32	6.4	0	0	SMC
Tpm2	0	2.23573	71.4	30	0	0	SMC
Pygb	0	2.23394	40.9	11.4	0	0	SMC
Slc8a1	0	2.17001	87.2	40.8	0	0	SMC
Cald1	0	2.15854	88.8	49.4	0	0	SMC
Msrb3	0	2.15042	70.3	26.5	0	0	SMC
Fam129a	0	2.14296	61.7	22.9	0	0	SMC
Map3k20	0	2.11195	52.1	15.8	0	0	SMC
Ttc23	0	2.09652	44	12.7	0	0	SMC
Nrp2	0	2.08128	68.4	23	0	0	SMC
Akap6	0	2.07737	46.2	14.4	0	0	SMC
Ppp1r12c	0	2.06973	33.3	8.4	0	0	SMC
Lims2	0	2.06825	38.1	9.3	0	0	SMC
Prune2	0	2.06783	37.1	10.8	0	0	SMC
Sdk1	0	2.06168	54.1	13.2	0	0	SMC
Cttnbp2	0	2.05306	39.5	13.2	0	0	SMC
Camk2g	0	2.04166	36.7	11.3	0	0	SMC
Samd4	0	2.04025	70.5	33.2	0	0	SMC
Ckb	0	2.01227	37	11.2	0	0	SMC
Tns1	0	1.99145	68.5	23.2	0	0	SMC
Sh3d19	0	1.99053	67.9	29.4	0	0	SMC
Hdac9	0	1.9847	50.4	21.4	0	0	SMC
Zfp385b	0	1.98242	37	9	0	0	SMC
Kcnip4	0	1.98019	82.7	33.9	0	0	SMC
Rbpms	0	1.96369	84.7	44.4	0	0	SMC
Tenm4	0	1.94884	33.4	7.7	0	0	SMC
Pdzrn3	0	1.94638	71.8	25.4	0	0	SMC
Eml1	0	1.93483	58.7	21.4	0	0	SMC
Hmcn2	0	1.90296	41.6	10.3	0	0	SMC
Ppm1e	0	1.89669	41.3	12.4	0	0	SMC
Clmp	0	1.86322	48.6	14.7	0	0	SMC
Adgrl2	0	1.85131	32.1	7.7	0	0	SMC
Slmap	0	1.78022	64.7	28.6	0	0	SMC
Dstn	0	1.74434	64.2	28.6	0	0	SMC
Fermt2	0	1.74037	49.5	19.5	0	0	SMC
Trps1	0	1.71631	72.3	31	0	0	SMC
Cdk8	0	1.6902	60	27.6	0	0	SMC
Itgb1	0	1.68335	66.9	31.3	0	0	SMC
Filip1	0	1.6347	57.9	26.7	0	0	SMC
Arhgap6	0	1.618	68.9	31.1	0	0	SMC
Plcb4	0	1.60273	73	34.8	0	0	SMC
Itga9	0	1.60214	40.9	10.5	0	0	SMC
Dysf	0	1.53621	33.5	7.9	0	0	SMC
Large1	0	1.46357	67.3	40	0	0	SMC
Cacna2d1	0	1.42483	73.4	40.9	0	0	SMC
Foxp2	0	1.40456	79	42.6	0	0	SMC
Prkg1	0	1.40329	88.8	68.5	0	0	SMC
Etv6	0	1.37612	60.3	30.3	0	0	SMC
Setbp1	0	1.31148	65.9	36.4	0	0	SMC
Arhgap24	0	1.18107	41.1	11.4	0	0	SMC
Nxn	0	1.10687	58.3	28	0	0	SMC
Dtna	0	1.07269	63.9	29.3	0	0	SMC
Plcb1	0	0.881574	84.4	53.5	0	0	SMC
Malat1	0	0.86562	99.8	99.9	0	0	SMC
C1qtnf7	2.50663e-293	1.90899	30.3	7.5	8.0563e-293	0	SMC
Fgfr2	2.68149e-293	1.31729	60	31.4	8.61831e-293	0	SMC
Pcdh7	2.90009e-293	1.12501	71.6	43.4	9.3209e-293	0	SMC
Cnn2	6.95841e-293	2.54307	20.8	3.1	2.23643e-293	0	SMC
Cfl2	1.47672e-293	1.82249	36.1	11.5	4.74616e-294	0	SMC
Pde4d	5.61521e-293	1.18533	73.7	50.3	1.80473e-294	0	SMC
Gm28376	4.20277e-293	2.784	22.6	4.1	1.35077e-292	0	SMC
Plcl1	1.21474e-293	1.16848	65.2	36.6	3.90416e-291	0	SMC
Macrod2	2.58431e-293	1.61929	52.2	24.8	8.30596e-290	0	SMC
Cdk17	3.39127e-292	1.52394	42.6	15.9	1.08996e-287	0	SMC
Tnfrsf11a	5.94382e-292	2.01261	24.9	5	1.91035e-287	0	SMC
Plekhh2	6.45213e-290	1.62277	46	19.1	2.07371e-285	0	SMC
Gli3	2.21915e-289	1.49326	42.8	16.1	7.13236e-285	0	SMC
Wnk2	4.69364e-284	2.56574	23.9	5.1	1.50854e-279	0	SMC
Rab3ip	2.19411e-269	2.35806	23.2	4.9	7.05186e-265	0	SMC
Abi3bp	8.20973e-268	1.61895	45.7	20.2	2.63861e-263	0	SMC
Astn2	8.15748e-267	2.19572	23.7	5.3	2.62182e-262	0	SMC
Inpp5a	6.76519e-264	1.58201	39.1	14.7	2.17433e-259	0	SMC
Prkn	1.20729e-263	4.23475	53.4	32.4	3.88024e-259	0	SMC
Prkcb	3.10218e-256	2.22511	30.4	9.7	9.97041e-252	0	SMC
Ctnna3	7.04144e-255	1.0484	50.7	22.8	2.26312e-250	0	SMC
Coro1c	5.36554e-254	1.72895	35	12.5	1.72448e-249	0	SMC
Stk17b	4.03947e-252	2.02695	21.6	4.3	1.29828e-247	0	SMC
Dgkh	1.13869e-249	1.40235	39.2	14.9	3.65974e-245	0	SMC
Rims1	1.95691e-248	1.96968	25.7	6.7	6.28952e-244	0	SMC
Ppp1cb	2.13536e-247	1.3413	50	24.7	6.86304e-243	0	SMC
Col4a1	1.88532e-239	1.03707	57.1	29.3	6.05941e-235	0	SMC
Kitl	4.87011e-239	1.33538	37.7	14.5	1.56525e-234	0	SMC
Macf1	2.56092e-238	0.825221	76.4	56.8	8.23081e-234	0	SMC
Ptn	2.38779e-235	1.76815	39.9	17.3	7.67435e-231	0	SMC
Pde4dip	9.89942e-231	1.68269	37.7	15.8	3.18167e-226	0	SMC
Meis2	1.76185e-224	0.664948	80.8	50.5	5.66258e-220	0	SMC
Gbe1	6.88337e-223	1.81376	31.7	11.2	2.21231e-218	0	SMC
Thbs1	1.00469e-222	2.12639	22.4	5.5	3.22906e-218	0	SMC
Mamdc2	1.55686e-221	1.72413	24.5	6.6	5.00375e-217	0	SMC
Dip2c	1.46858e-220	0.893005	71.4	49.9	4.72001e-216	0	SMC
Rgs7bp	3.65356e-220	1.72753	27.3	8.3	1.17426e-215	0	SMC
Klhl29	3.00286e-217	1.07457	55	29.9	9.6512e-213	0	SMC
Pakap	6.11842e-216	1.78211	23.3	6.2	1.96646e-211	0	SMC
Tspan2	1.79643e-212	1.92051	22.8	6.1	5.77372e-208	0	SMC
Aopep	3.10907e-212	0.973568	71.2	50.1	9.99254e-208	0	SMC
Agl	1.84553e-211	1.84926	24.4	7	5.93154e-207	0	SMC
Mical3	6.74969e-208	1.17695	48.9	25.4	2.16935e-203	0	SMC
Arid5b	9.56301e-207	1.31018	49.1	26	3.07355e-202	0	SMC
Abcc4	3.04944e-204	1.97648	21.4	5.5	9.80089e-200	0	SMC
Fbxl7	4.79684e-201	1.02271	56	31.1	1.54171e-196	0	SMC
Camk2d	8.04015e-201	0.868117	69	47.1	2.58411e-196	0	SMC
Qsox1	1.00791e-199	1.94962	20.9	5.4	3.23942e-195	0	SMC
Gpc4	6.42882e-199	1.96083	20.9	5.4	2.06622e-194	0	SMC
Ints6l	2.03063e-198	1.56263	29.4	10.5	6.52646e-194	0	SMC
Nptn	2.32621e-194	1.14212	50.7	28.3	7.47645e-190	0	SMC
Prickle1	1.23302e-191	1.23725	34	13.5	3.96292e-187	0	SMC
Pkp2	2.45884e-190	1.9574	22	6.3	7.90272e-186	0	SMC
Actg1	2.89213e-190	0.86686	57.6	31.8	9.29529e-186	0	SMC
Tnik	2.94561e-190	1.24664	35.8	14.8	9.46718e-186	0	SMC
Dlc1	3.29996e-189	0.613754	70.5	42.9	1.06061e-184	0	SMC
Slc16a7	1.17425e-188	1.88514	21.4	6	3.77404e-184	0	SMC
Schip1	1.98509e-188	0.8954	49.6	26.7	6.38007e-184	0	SMC
Ppp2r3a	6.40534e-187	1.1174	48.6	26.2	2.05868e-182	0	SMC
Nedd4l	1.38998e-186	1.11836	52.6	30.4	4.46741e-182	0	SMC
Slc35d1	5.61577e-185	1.63672	25.9	8.7	1.80491e-180	0	SMC
Tsc22d2	1.46768e-184	1.29582	43.3	21.8	4.71711e-180	0	SMC
Mapk4	2.06306e-184	1.69935	25.3	8.4	6.63066e-180	0	SMC
Prkacb	3.61971e-184	1.41036	34.3	14.7	1.16337e-179	0	SMC
Pde3b	1.14746e-181	1.2889	29.8	11.1	3.68794e-177	0	SMC
Sobp	2.1963e-177	1.33153	32.1	13	7.05892e-173	0	SMC
Foxp1	5.79332e-176	0.721283	75.7	59.3	1.86197e-171	0	SMC
Cpe	5.12826e-175	1.0735	45.1	23.1	1.64822e-170	0	SMC
Col4a2	1.33271e-174	1.01273	43.8	21.7	4.28334e-170	0	SMC
Ddr2	5.25507e-174	1.07533	40.2	19.2	1.68898e-169	0	SMC
Dpp10	8.02053e-174	1.59725	21.9	6.8	2.5778e-169	0	SMC
Parva	7.48849e-169	0.929731	56	33.7	2.4068e-164	0	SMC
Znrf3	2.80586e-168	1.30719	33.6	14.8	9.01803e-164	0	SMC
Bmpr1a	9.88332e-168	1.0486	53	31.5	3.1765e-163	0	SMC
Lrrc7	1.93784e-167	1.96075	20.3	6	6.22822e-163	0	SMC
Calm2	1.5138e-166	1.09587	47.5	26.4	4.86534e-162	0	SMC
Itih5	3.40371e-164	1.50342	20.2	5.7	1.09395e-159	0	SMC
Myl6	7.33362e-164	1.14502	65	40.5	2.35703e-159	0	SMC
Zfp827	2.52991e-159	1.49444	27.9	11.1	8.13114e-155	0	SMC
Lrig1	4.22232e-156	0.925835	22.7	7.5	1.35705e-151	0	SMC
4930402H24Rik	4.38963e-155	0.982175	51.1	30.7	1.41083e-150	0	SMC
Ppm1l	2.4117e-153	1.4703	34.5	16.7	7.7512e-149	0	SMC
Nt5dc3	4.54871e-152	1.67306	22.1	7.6	1.46196e-147	0	SMC
Nrbp2	4.89282e-150	1.6527	21.3	7.1	1.57255e-145	0	SMC
Scmh1	1.44665e-148	0.995789	50.9	31.3	4.64952e-144	0	SMC
Mtmr1	3.9422e-148	1.63377	23.9	9	1.26702e-143	0	SMC
Syndig1	1.35317e-147	1.574	21.3	7.3	4.34908e-143	0	SMC
Homer1	1.79268e-147	1.5831	20.6	6.7	5.76167e-143	0	SMC
Cdc42ep3	1.07929e-146	1.55463	24.9	9.7	3.46883e-142	0	SMC
Rev3l	1.44086e-144	0.88704	50.8	30.5	4.63094e-140	0	SMC
Rsu1	1.52787e-143	1.01244	42	22.8	4.91057e-139	0	SMC
Sgcd	6.31869e-140	0.713681	68.5	49.4	2.03083e-135	0	SMC
Nav2	6.52704e-140	0.523	59.4	33.9	2.09779e-135	0	SMC
Ehd4	5.59026e-139	1.18459	20.6	6.8	1.79671e-134	0	SMC
Tgfbr1	2.78723e-138	0.961386	27.9	11.6	8.95815e-134	0	SMC
Pamr1	6.65858e-137	1.14819	31.7	14.6	2.14007e-132	0	SMC
Mbnl1	1.74638e-135	0.790456	67.4	49.9	5.61287e-131	0	SMC
Mid2	8.00141e-135	1.39392	22.5	8.3	2.57165e-130	0	SMC
Btg2	1.33889e-134	1.11426	36.7	18.9	4.30319e-130	0	SMC
Lgr4	2.15702e-133	1.07942	32.5	15.3	6.93267e-129	0	SMC
P3h2	5.0223e-133	0.758193	32.6	14.3	1.61417e-128	0	SMC
Actn4	1.96217e-130	0.986276	40.4	22.2	6.30641e-126	0	SMC
Meis1	3.14767e-130	0.61854	66	43.9	1.01166e-125	0	SMC
Cnst	4.26721e-126	1.46665	22.3	8.7	1.37148e-121	0	SMC
Auts2	6.28963e-126	0.712843	64.9	45.6	2.02149e-121	0	SMC
Kcnd3	3.1776e-124	0.65033	52.7	32.1	1.02128e-119	0	SMC
Tln1	1.43237e-123	1.08507	32.7	16.3	4.60362e-119	0	SMC
Trio	9.1265e-123	0.921126	50.7	32.4	2.93326e-118	0	SMC
Tnrc18	4.72659e-121	1.04454	34.4	17.7	1.51912e-116	0	SMC
Grk4	5.58982e-121	1.26865	23.1	9.3	1.79657e-116	0	SMC
Khdrbs3	3.25566e-120	1.46001	21.1	8.1	1.04637e-115	0	SMC
Pvt1	3.65121e-120	1.2143	30.2	14.5	1.1735e-115	0	SMC
Fat1	2.14932e-118	1.20584	25.9	11.4	6.90792e-114	0	SMC
Creb5	3.27436e-118	0.89445	33.1	16.6	1.05238e-113	0	SMC
Nectin3	3.96752e-117	1.36985	24.6	10.7	1.27516e-112	0	SMC
Rgs6	1.15932e-113	0.567504	25.9	10.8	3.72605e-109	0	SMC
Ptbp2	3.02776e-113	0.910112	43.8	26.3	9.73121e-109	0	SMC
Myh9	1.68645e-112	0.924184	43.2	25.8	5.42026e-108	0	SMC
Celf1	1.88435e-111	0.82782	45.5	27.9	6.05631e-107	0	SMC
Ap3m1	2.66958e-111	1.34956	21.7	8.9	8.58003e-107	0	SMC
Atxn1	6.38167e-111	0.842531	48.2	30	2.05107e-106	0	SMC
Atp10a	7.47573e-111	1.04322	26.3	11.9	2.4027e-106	0	SMC
Aff1	2.88936e-109	0.823516	43.7	25.9	9.28639e-105	0	SMC
Rock2	4.69599e-106	0.802807	59.1	42.9	1.50929e-101	0	SMC
Gm16599	9.58887e-106	1.16494	23.8	10.5	3.08186e-101	0	SMC
Daam1	5.34406e-104	1.01458	33.4	18.1	1.71758e-99	0	SMC
Pdgfd	1.95174e-102	0.936438	36.7	20.7	6.2729e-98	0	SMC
Pam	9.79139e-102	0.504153	62.2	42.3	3.14695e-97	0	SMC
Inpp4a	7.09396e-101	1.16693	25.5	12.2	2.28e-96	0	SMC
Ccn1	8.59558e-101	0.842979	31.2	16	2.76262e-96	0	SMC
Itgb3	9.60811e-101	1.29327	23	10.4	3.08805e-96	0	SMC
Itpk1	6.12629e-98	0.853548	27.8	13.5	1.96899e-93	0	SMC
Rasal2	9.10177e-98	0.730606	47.6	30.5	2.92531e-93	0	SMC
Airn	1.95118e-97	0.770295	66.6	52.4	6.27108e-93	0	SMC
Egfr	8.58931e-97	0.856088	31.8	17	2.7606e-92	0	SMC
Syne1	1.91361e-96	0.506187	61.8	44.1	6.15033e-92	0	SMC
Col5a1	3.69548e-96	0.825975	30.6	15.8	1.18773e-91	0	SMC
Pfkp	1.97662e-94	1.13766	26.8	13.8	6.35286e-90	0	SMC
Arhgef26	4.34599e-94	1.07157	25.1	12	1.3968e-89	0	SMC
Pard3bos1	2.28766e-93	0.872109	33.9	18.7	7.35254e-89	0	SMC
Actb	8.40477e-93	0.565078	65.5	44.9	2.70129e-88	0	SMC
Dusp1	1.77146e-92	0.889326	21.4	9.2	5.69347e-88	0	SMC
Rbfox2	3.44217e-92	0.715093	55.2	39	1.10631e-87	0	SMC
Plpp1	6.14084e-91	0.795924	41.5	25.5	1.97366e-86	0	SMC
Itpkb	1.37692e-89	0.722667	32.6	17.6	4.42541e-85	0	SMC
Myo1e	2.25827e-87	0.795305	26.8	13.4	7.25807e-83	0	SMC
Pnisr	4.26803e-87	0.609413	56.1	40.2	1.37174e-82	0	SMC
Pbxip1	2.32904e-86	1.25276	20.3	9.2	7.48553e-82	0	SMC
Tmem131	1.00706e-85	0.865378	32.3	18.5	3.2367e-81	0	SMC
Tacc1	5.66905e-85	0.650313	37.8	22.3	1.82203e-80	0	SMC
Fam214a	2.85803e-84	1.04127	24.2	12.1	9.1857e-80	0	SMC
Ugp2	1.25815e-83	0.982522	26.9	14.3	4.0437e-79	0	SMC
Dock6	7.30445e-82	0.782111	21.6	9.9	2.34765e-77	0	SMC
Mrtfa	3.52905e-81	0.899562	30.6	17.2	1.13424e-76	0	SMC
Foxn3	5.76281e-81	0.504831	50.6	34.4	1.85217e-76	0	SMC
Esyt2	1.01726e-80	0.682142	55.5	40.8	3.26949e-76	0	SMC
Tnxb	1.0861e-79	0.617634	30.6	16.6	3.49074e-75	0	SMC
Phc3	1.59329e-79	0.856707	33.9	20.2	5.12084e-75	0	SMC
Col5a2	3.07219e-79	0.535741	56	39.2	9.87402e-75	0	SMC
Afap1	3.39224e-78	0.994089	23.1	11.6	1.09027e-73	0	SMC
Lrch1	8.39859e-77	0.698035	39.3	24.4	2.69931e-72	0	SMC
Tnrc6a	2.21756e-74	0.644587	49.9	35.2	7.12725e-70	0	SMC
Prickle2	4.62094e-74	0.71444	27.9	15.1	1.48517e-69	0	SMC
Cuedc1	7.19024e-73	0.713328	36.3	22.8	2.31094e-68	0	SMC
Adcy9	2.44026e-69	0.703739	29.9	17.4	7.84299e-65	0	SMC
Igf2r	1.03434e-68	0.878754	33.5	21.1	3.32436e-64	0	SMC
Nhsl2	2.59205e-68	0.811688	25.7	14	8.33086e-64	0	SMC
Ogn	1.05162e-67	0.85553	24.2	13.1	3.3799e-63	0	SMC
Vmp1	1.17004e-67	0.841231	23.5	12.6	3.76052e-63	0	SMC
Ube2g1	4.7256e-67	0.73752	30.9	18.4	1.51881e-62	0	SMC
Deptor	2.04032e-64	0.825111	24.2	13.2	6.55758e-60	0	SMC
Lhfp	1.13175e-63	0.552065	33.4	20	3.63743e-59	0	SMC
Gm4876	2.57089e-62	0.813062	28.8	17.1	8.26285e-58	0	SMC
Crybg3	7.02417e-62	0.690229	27.6	16.1	2.25757e-57	0	SMC
Reep3	1.92754e-61	0.757023	25.2	14.3	6.1951e-57	0	SMC
Sestd1	1.61898e-60	0.833692	25.6	14.8	5.2034e-56	0	SMC
Cux1	7.66891e-60	0.580306	46.6	33	2.46479e-55	0	SMC
Pls3	1.05236e-59	0.953284	20	10.5	3.38228e-55	0	SMC
Myo6	1.20295e-58	0.623611	30.2	18.4	3.86629e-54	0	SMC
Rexo2	2.36651e-57	0.963257	21.5	11.9	7.60598e-53	0	SMC
Mfhas1	4.79708e-57	0.878605	24.8	14.7	1.54178e-52	0	SMC
Jmy	4.98119e-57	0.876138	20.9	11.4	1.60095e-52	0	SMC
4632427E13Rik	1.01568e-56	0.781049	25	14.6	3.26441e-52	0	SMC
Ttc7b	1.51482e-56	0.771657	24.5	14.3	4.86864e-52	0	SMC
Arhgef18	1.85813e-56	0.828552	23.4	13.5	5.97204e-52	0	SMC
Myh10	5.20426e-56	0.869471	20	10.7	1.67265e-51	0	SMC
Ncald	7.312e-56	0.629347	32.4	20.6	2.35008e-51	0	SMC
Colec12	2.9432e-55	0.518313	35.7	23.3	9.45945e-51	0	SMC
Antxr1	1.53438e-52	0.524769	37	24.2	4.93148e-48	0	SMC
Myo9b	4.46422e-51	0.670665	24.7	14.7	1.4348e-46	0	SMC
Dab2ip	1.93247e-50	0.73577	25.9	16	6.21096e-46	0	SMC
Mtus1	2.25566e-50	0.721851	31.6	20.8	7.24968e-46	0	SMC
Col4a5	7.99287e-50	0.777799	27.3	17.3	2.56891e-45	0	SMC
Tacc2	9.91347e-50	0.821878	23.4	14	3.18619e-45	0	SMC
Znrf1	1.34262e-49	0.708513	25	15.2	4.31519e-45	0	SMC
Map4k5	1.99096e-49	0.60993	32.3	21.4	6.39893e-45	0	SMC
Ccn2	4.56515e-49	0.572286	22.5	12.7	1.46724e-44	0	SMC
Notch2	4.85183e-49	0.594883	26.9	16.4	1.55938e-44	0	SMC
Sec24d	5.43193e-49	0.59637	30	19.3	1.74582e-44	0	SMC
Ptprz1	3.89252e-48	0.558538	32.8	21	1.25106e-43	0	SMC
Cdc37l1	6.81437e-48	0.585432	27	16.8	2.19014e-43	0	SMC
Wls	9.89243e-48	0.551685	40.3	28.3	3.17943e-43	0	SMC
Prkdc	5.23251e-46	0.770866	20	11.4	1.68173e-41	0	SMC
Suco	2.02077e-45	0.831641	23.3	14.4	6.49474e-41	0	SMC
Gria3	1.42765e-44	0.542845	32.4	21.1	4.58846e-40	0	SMC
Pcnx	1.56964e-43	0.565107	29.5	19.5	5.04483e-39	0	SMC
Tle4	1.21451e-42	0.533982	29.9	19.8	3.90345e-38	0	SMC
Hif1a	1.38432e-42	0.734571	20.3	12	4.44921e-38	0	SMC
Ctif	2.65009e-42	0.59385	28.7	19	8.51738e-38	0	SMC
Tom1l2	4.74268e-42	0.519048	30.5	20.4	1.5243e-37	0	SMC
Zfp644	1.26874e-41	0.511196	33.5	23	4.07772e-37	0	SMC
Pitpna	3.35481e-41	0.603632	26.4	17.1	1.07823e-36	0	SMC
Rapgef1	6.61246e-41	0.65818	21.9	13.5	2.12524e-36	0	SMC
Nhlrc2	7.12961e-41	0.645739	21.7	13.2	2.29146e-36	0	SMC
Pja2	4.42768e-40	0.540912	32.5	22.7	1.42306e-35	0	SMC
Lrrtm3	1.9985e-39	0.590692	22	13.4	6.42318e-35	0	SMC
BC005561	6.8227e-39	0.74701	21	13	2.19282e-34	0	SMC
Cpeb2	1.15412e-38	0.534573	20.5	12.2	3.70934e-34	0	SMC
Clip1	5.14608e-38	0.559031	29.4	20.2	1.65395e-33	0	SMC
Rasa2	6.96004e-38	0.695758	25.2	16.6	2.23696e-33	0	SMC
Itprid2	9.60201e-38	0.644671	20.6	12.6	3.08609e-33	0	SMC
Galnt17	2.45035e-36	0.679079	22.7	14.5	7.87544e-32	0	SMC
Zranb2	4.60261e-36	0.536893	28.4	19.4	1.47928e-31	0	SMC
Slc38a2	2.57427e-33	0.529072	29.9	21.1	8.27371e-29	0	SMC
Pkd1	3.47348e-33	0.601321	24.3	16.3	1.11638e-28	0	SMC
Sh3bgrl	6.06755e-32	0.6423	25.7	17.7	1.95011e-27	0	SMC
Fxyd6	1.10329e-31	0.618065	20.3	13.1	3.54597e-27	0	SMC
Csnk1g1	1.6051e-31	0.507442	34.3	25.3	5.1588e-27	0	SMC
Ptprs	1.76933e-31	0.54646	22.9	15.2	5.68661e-27	0	SMC
Cstf3	2.22744e-30	0.525234	26.1	18	7.159e-26	0	SMC
Sesn1	2.34738e-29	0.512006	26.6	18.8	7.54449e-25	0	SMC
Peli2	1.39881e-26	0.591567	23.2	16	4.49578e-22	0	SMC
Swt1	6.55926e-25	0.615076	21.1	14.4	2.10815e-20	0	SMC
Acvr2a	6.10499e-24	0.528272	21.2	14.7	1.96214e-19	0	SMC
Wt1os	0	5.94363	32.6	0.4	0	1	Mesothelial
Pik3c2g	0	5.67371	22.8	0.5	0	1	Mesothelial
Upk1b	0	5.62604	57.4	1.2	0	1	Mesothelial
Wt1	0	5.5856	56.9	1.3	0	1	Mesothelial
Gpr39	0	5.49821	20.9	0.5	0	1	Mesothelial
Rspo1	0	5.49306	52.9	1.2	0	1	Mesothelial
Bnc1	0	5.42523	34.4	0.6	0	1	Mesothelial
Muc16	0	5.41875	68.9	2.2	0	1	Mesothelial
Aldh1a2	0	5.32873	64.3	2.5	0	1	Mesothelial
Atp6v0a4	0	5.30568	38.2	0.8	0	1	Mesothelial
Prss12	0	5.11845	21	0.5	0	1	Mesothelial
Fgf9	0	5.07788	45.3	1.3	0	1	Mesothelial
Espn	0	5.0529	24.1	0.5	0	1	Mesothelial
Chst4	0	4.99047	21.4	0.5	0	1	Mesothelial
Lrp2	0	4.97634	20.7	0.5	0	1	Mesothelial
Sh2d4a	0	4.97557	25.6	0.6	0	1	Mesothelial
Myo5b	0	4.96479	52.3	1.9	0	1	Mesothelial
Dpp4	0	4.91396	63	2.6	0	1	Mesothelial
Cxadr	0	4.82218	37.1	1.3	0	1	Mesothelial
Krt7	0	4.81256	36	1.3	0	1	Mesothelial
Cgn	0	4.81249	25.4	0.8	0	1	Mesothelial
Lvrn	0	4.80817	41	1.3	0	1	Mesothelial
Lrrn4	0	4.80267	34.8	1.1	0	1	Mesothelial
Cyp2s1	0	4.76216	32.3	1	0	1	Mesothelial
Gm12840	0	4.75367	23.9	0.7	0	1	Mesothelial
Il18r1	0	4.72728	20.7	0.5	0	1	Mesothelial
Upk3b	0	4.72663	59.2	3	0	1	Mesothelial
Igfbp6	0	4.69137	83.9	12	0	1	Mesothelial
Stk26	0	4.66401	31.9	1	0	1	Mesothelial
Slc39a8	0	4.64234	41.4	1.6	0	1	Mesothelial
Slpi	0	4.64228	68.7	8	0	1	Mesothelial
Krt18	0	4.59704	30	1.3	0	1	Mesothelial
Col4a3	0	4.57857	21.6	0.7	0	1	Mesothelial
Cldn15	0	4.57253	30.2	1	0	1	Mesothelial
Tmem151a	0	4.52859	24.4	1	0	1	Mesothelial
Zdbf2	0	4.52598	30.9	1.7	0	1	Mesothelial
Msln	0	4.51473	60.9	4.4	0	1	Mesothelial
Krt19	0	4.43123	48.7	3.2	0	1	Mesothelial
Ppl	0	4.40357	24.1	0.9	0	1	Mesothelial
Cfb	0	4.33855	40.1	2.4	0	1	Mesothelial
Zfp185	0	4.31837	21	1.2	0	1	Mesothelial
Wwc1	0	4.30248	44.2	2.8	0	1	Mesothelial
Slc9a3r1	0	4.24366	34.5	1.8	0	1	Mesothelial
1010001N08Rik	0	4.23648	22.1	1	0	1	Mesothelial
Rhou	0	4.2057	35.5	1.8	0	1	Mesothelial
2010300C02Rik	0	4.19607	20.9	1.1	0	1	Mesothelial
C3	0	4.15846	94.6	27.1	0	1	Mesothelial
Esr1	0	4.14194	58.4	4.4	0	1	Mesothelial
C2	0	4.13519	37.4	2	0	1	Mesothelial
Thsd4	0	4.09905	83.9	14.1	0	1	Mesothelial
Ccdc85a	0	4.0851	32.3	1.7	0	1	Mesothelial
Cplx2	0	4.05302	23.2	1.5	0	1	Mesothelial
Rarres2	0	4.03593	79.6	16.1	0	1	Mesothelial
Baiap2l1	0	4.02747	33.7	2.2	0	1	Mesothelial
Ninl	0	4.01377	39.2	3.1	0	1	Mesothelial
Il16	0	3.984	38.5	2.4	0	1	Mesothelial
Tmem98	0	3.98241	21.1	1	0	1	Mesothelial
Krt8	0	3.96776	38.5	3.3	0	1	Mesothelial
Aebp1	0	3.96322	60.5	6.5	0	1	Mesothelial
Kifc3	0	3.96201	39.1	3	0	1	Mesothelial
Wnt5a	0	3.94488	48.5	3.7	0	1	Mesothelial
Lama3	0	3.94389	23.3	1.1	0	1	Mesothelial
Rbm47	0	3.91578	41.1	2.1	0	1	Mesothelial
Efemp1	0	3.91269	67.5	6.1	0	1	Mesothelial
Gpm6a	0	3.8919	81.8	9.7	0	1	Mesothelial
Prlr	0	3.86022	29.2	1.6	0	1	Mesothelial
Arhgap18	0	3.85654	59.3	5.4	0	1	Mesothelial
Anxa8	0	3.8468	21.5	1.5	0	1	Mesothelial
Wdr17	0	3.82577	71.6	10.5	0	1	Mesothelial
Crip1	0	3.76554	72.6	13.9	0	1	Mesothelial
Aprt	0	3.71846	35.3	3.8	0	1	Mesothelial
Gpx3	0	3.70861	41.3	4.1	0	1	Mesothelial
Cdh3	0	3.70373	35.8	3	0	1	Mesothelial
Mpp6	0	3.68476	48.1	5.6	0	1	Mesothelial
Arhgap28	0	3.66298	51.6	6	0	1	Mesothelial
Ezr	0	3.6335	52.4	5.1	0	1	Mesothelial
Lgals3	0	3.60036	31.8	2.6	0	1	Mesothelial
Tuft1	0	3.59798	26.7	2.5	0	1	Mesothelial
Bcam	0	3.56185	35.6	3.4	0	1	Mesothelial
Dcn	0	3.5157	92.7	28.5	0	1	Mesothelial
Tmem108	0	3.50718	41.4	5.4	0	1	Mesothelial
Zbtb7c	0	3.47612	44.1	5.6	0	1	Mesothelial
Mgst1	0	3.45479	28.1	2.5	0	1	Mesothelial
Sox6	0	3.45211	74.8	12.9	0	1	Mesothelial
Lmo7	0	3.4426	40.2	2.9	0	1	Mesothelial
Col4a4	0	3.43423	32.2	2.8	0	1	Mesothelial
Grip1	0	3.42079	65.4	9.6	0	1	Mesothelial
Slc16a1	0	3.41727	40.8	5.1	0	1	Mesothelial
Creg1	0	3.36673	27.1	3.2	0	1	Mesothelial
Nupr1	0	3.31927	24.9	3	0	1	Mesothelial
Gm26873	0	3.30816	20.6	2.5	0	1	Mesothelial
Nkain4	0	3.28468	29.4	2.8	0	1	Mesothelial
Cobl	0	3.25486	58.3	10.4	0	1	Mesothelial
Pcolce	0	3.24271	31.3	3.6	0	1	Mesothelial
Fmo2	0	3.24122	65	10.8	0	1	Mesothelial
Gas1	0	3.23726	55.6	8.8	0	1	Mesothelial
Ildr2	0	3.20304	36.2	3.7	0	1	Mesothelial
Sema5a	0	3.19394	69.5	10.6	0	1	Mesothelial
Eya4	0	3.1496	33.1	4.5	0	1	Mesothelial
Rnase4	0	3.1413	38.4	4.5	0	1	Mesothelial
C1ra	0	3.11469	22	2.4	0	1	Mesothelial
Fras1	0	3.08525	32.9	5.4	0	1	Mesothelial
Kcnab1	0	3.07347	53.9	7.5	0	1	Mesothelial
Ptgis	0	3.05865	50.6	7.3	0	1	Mesothelial
Ncoa4	0	3.03225	22.3	3	0	1	Mesothelial
Il6ra	0	2.99755	36.1	4.1	0	1	Mesothelial
Dnajc6	0	2.9948	32.2	5.4	0	1	Mesothelial
Usp53	0	2.9936	49.7	9	0	1	Mesothelial
Ahnak2	0	2.9829	34.5	4.5	0	1	Mesothelial
Fbxo33	0	2.98229	25.5	4.5	0	1	Mesothelial
Ap4e1	0	2.97162	45.5	8.7	0	1	Mesothelial
C1s1	0	2.97027	39.8	6	0	1	Mesothelial
Gata6	0	2.95287	22.5	2.6	0	1	Mesothelial
Oasl2	0	2.92506	34.4	4.5	0	1	Mesothelial
Cdon	0	2.91055	67.8	18.1	0	1	Mesothelial
Gdpd5	0	2.90229	29.9	5	0	1	Mesothelial
Cfh	0	2.90218	62	7.6	0	1	Mesothelial
Isoc1	0	2.8947	31.5	4.5	0	1	Mesothelial
Arhgap22	0	2.89019	26.4	4.5	0	1	Mesothelial
Ppfibp2	0	2.8869	46.8	8.7	0	1	Mesothelial
Ccdc171	0	2.87212	40.7	7.3	0	1	Mesothelial
Medag	0	2.86018	28.6	3.9	0	1	Mesothelial
Myo1d	0	2.85511	61	12.4	0	1	Mesothelial
Shroom3	0	2.84496	47.3	10.6	0	1	Mesothelial
Anxa2	0	2.83706	50.4	9.6	0	1	Mesothelial
Ptpn13	0	2.82724	59	15	0	1	Mesothelial
Fam184a	0	2.81378	33.5	5.8	0	1	Mesothelial
Tgm2	0	2.81158	36.5	6.4	0	1	Mesothelial
Fth1	0	2.80203	77.4	36.5	0	1	Mesothelial
Lrrc1	0	2.77888	51.1	8.9	0	1	Mesothelial
F11r	0	2.76783	31	3.7	0	1	Mesothelial
Cd2ap	0	2.76454	73.5	22.9	0	1	Mesothelial
Cavin1	0	2.7551	47.2	10.1	0	1	Mesothelial
Hoxb6	0	2.75222	27.1	4	0	1	Mesothelial
Sntg1	0	2.7388	46.7	10.9	0	1	Mesothelial
Mras	0	2.73354	24.1	3.8	0	1	Mesothelial
Clu	0	2.70396	23.9	3.1	0	1	Mesothelial
Nrg2	0	2.68522	24	3.7	0	1	Mesothelial
Gbp2	0	2.68114	32.2	5.8	0	1	Mesothelial
Bcar3	0	2.6738	53.4	15.9	0	1	Mesothelial
Nbl1	0	2.67263	34.8	6.5	0	1	Mesothelial
Cyb5r3	0	2.65884	23.9	3.8	0	1	Mesothelial
Gpc3	0	2.65535	48.8	9.1	0	1	Mesothelial
Mbp	0	2.65	26	3	0	1	Mesothelial
Znrf2	0	2.62921	41.4	8	0	1	Mesothelial
Tmeff2	0	2.60951	25.3	4.1	0	1	Mesothelial
Gas6	0	2.59879	59.2	16.1	0	1	Mesothelial
Cobll1	0	2.58594	61.4	14.7	0	1	Mesothelial
Bace2	0	2.56739	25.1	4.6	0	1	Mesothelial
Serping1	0	2.56663	53.1	12.7	0	1	Mesothelial
Spock2	0	2.55074	29.4	5.4	0	1	Mesothelial
Tm4sf1	0	2.53637	40.6	7.9	0	1	Mesothelial
S100a10	0	2.5261	45.3	11.9	0	1	Mesothelial
Slc4a4	0	2.52598	54.9	11.3	0	1	Mesothelial
Bsg	0	2.52199	51.5	14.3	0	1	Mesothelial
Gabarapl1	0	2.49716	27.2	5.2	0	1	Mesothelial
Ar	0	2.49265	31.1	5.4	0	1	Mesothelial
Pcsk5	0	2.48363	53.9	7.4	0	1	Mesothelial
Ly6e	0	2.46718	42.5	8.4	0	1	Mesothelial
Rbbp8	0	2.45685	28.5	6	0	1	Mesothelial
Ano1	0	2.44995	73.5	9.1	0	1	Mesothelial
Vim	0	2.4204	62.8	21.9	0	1	Mesothelial
Tmsb10	0	2.4137	26.5	5.4	0	1	Mesothelial
Cd55	0	2.38338	50.9	9	0	1	Mesothelial
Cd200	0	2.37542	46.1	11	0	1	Mesothelial
Cd34	0	2.37373	22.4	3.1	0	1	Mesothelial
Syne2	0	2.37028	73.6	28.3	0	1	Mesothelial
Pdpn	0	2.34852	26.2	4.8	0	1	Mesothelial
Plekha7	0	2.34604	27.2	5.9	0	1	Mesothelial
Eef1b2	0	2.34545	32.6	7.9	0	1	Mesothelial
Rapgef5	0	2.32208	38.8	5.8	0	1	Mesothelial
Cmah	0	2.30025	39.9	7.1	0	1	Mesothelial
Ptk2b	0	2.28692	29.1	4.9	0	1	Mesothelial
Arhgap44	0	2.2812	38.7	10.5	0	1	Mesothelial
Kank1	0	2.27415	56.8	16.4	0	1	Mesothelial
Ptma	0	2.27261	53	19.3	0	1	Mesothelial
Arhgap29	0	2.26879	66.6	19.2	0	1	Mesothelial
Sulf1	0	2.2654	64.2	24.3	0	1	Mesothelial
Agap1	0	2.26426	76.5	33	0	1	Mesothelial
Bicd1	0	2.25817	59.6	24.5	0	1	Mesothelial
Smo	0	2.24859	37	8.5	0	1	Mesothelial
Col6a1	0	2.22887	42.3	11.9	0	1	Mesothelial
Plxna4	0	2.22717	63	19.8	0	1	Mesothelial
Dab2	0	2.22449	56.5	13.1	0	1	Mesothelial
Eps8	0	2.21816	28.6	4.3	0	1	Mesothelial
Cav1	0	2.21435	75	29.1	0	1	Mesothelial
Crim1	0	2.21293	69.6	22.8	0	1	Mesothelial
Tmem176b	0	2.18747	32.2	7.6	0	1	Mesothelial
Anxa1	0	2.17652	45.3	12.4	0	1	Mesothelial
Tapbp	0	2.17039	29.2	6.5	0	1	Mesothelial
Piezo1	0	2.15138	41.2	11.2	0	1	Mesothelial
Bicc1	0	2.13785	69.3	20.5	0	1	Mesothelial
Laptm4a	0	2.12019	59	21.6	0	1	Mesothelial
Fmn1	0	2.11747	38.7	11.5	0	1	Mesothelial
Nfkbiz	0	2.11742	40.6	9.1	0	1	Mesothelial
Slc44a2	0	2.10918	27.6	5.8	0	1	Mesothelial
Ptger3	0	2.10792	26.8	5.4	0	1	Mesothelial
Pkhd1l1	0	2.10347	36	5.8	0	1	Mesothelial
Megf6	0	2.10244	26.8	5	0	1	Mesothelial
Sema3c	0	2.09995	76.6	31.2	0	1	Mesothelial
Col6a2	0	2.0885	32.8	8.4	0	1	Mesothelial
Cgnl1	0	2.08429	40.6	9.4	0	1	Mesothelial
Gcnt2	0	2.07854	56.6	19.1	0	1	Mesothelial
Rbm28	0	2.05917	42.3	13.3	0	1	Mesothelial
Ptprd	0	2.04105	57.3	18.8	0	1	Mesothelial
Bnc2	0	2.03868	86.8	44.2	0	1	Mesothelial
Serpinh1	0	2.03738	43.7	13.7	0	1	Mesothelial
Eef1a1	0	2.00264	62.8	30.4	0	1	Mesothelial
Ptprf	0	1.99227	35.4	10.1	0	1	Mesothelial
Tpt1	0	1.99153	62	29	0	1	Mesothelial
Timp2	0	1.9618	53.7	20.8	0	1	Mesothelial
Calr	0	1.94845	42.6	14.8	0	1	Mesothelial
Gli2	0	1.94251	38.2	11.6	0	1	Mesothelial
Nos1ap	0	1.91836	41.2	12.6	0	1	Mesothelial
Pla2g4a	0	1.87043	36.8	10.5	0	1	Mesothelial
Asic2	0	1.84946	54.2	11	0	1	Mesothelial
Slit3	0	1.83134	74.8	22.3	0	1	Mesothelial
Ifitm3	0	1.81961	45.5	15.4	0	1	Mesothelial
Neo1	0	1.80148	45.8	17.2	0	1	Mesothelial
Npas3	0	1.78229	48.5	16.7	0	1	Mesothelial
Ctdspl	0	1.77781	47.8	14	0	1	Mesothelial
S100a6	0	1.76857	64.2	31.1	0	1	Mesothelial
Sparc	0	1.76831	64.5	30.8	0	1	Mesothelial
Ltbp4	0	1.73475	37.9	9.4	0	1	Mesothelial
Ahnak	0	1.73343	67.7	31.1	0	1	Mesothelial
Nckap5	0	1.70692	49.2	17.7	0	1	Mesothelial
Efna5	0	1.69552	85.5	53.1	0	1	Mesothelial
Mast4	0	1.67811	69.8	33.7	0	1	Mesothelial
Sox5	0	1.60012	62.4	20.8	0	1	Mesothelial
Abi1	0	1.5984	57.9	27.7	0	1	Mesothelial
Dock5	0	1.56384	40.3	12.3	0	1	Mesothelial
9530026P05Rik	0	1.56176	53.2	20.1	0	1	Mesothelial
H2-K1	0	1.54352	64	31.8	0	1	Mesothelial
Arhgap10	0	1.46851	54.8	22.5	0	1	Mesothelial
Cmss1	0	1.45889	91.8	75.9	0	1	Mesothelial
Man1a	0	1.45025	46.7	15.6	0	1	Mesothelial
Tmtc1	0	1.36499	53.4	21.2	0	1	Mesothelial
Igfbp7	0	1.35168	58.3	28	0	1	Mesothelial
mt-Nd1	0	1.3443	78	50.2	0	1	Mesothelial
mt-Co1	0	1.34057	90.6	72.6	0	1	Mesothelial
Camk1d	0	1.25642	92	80.5	0	1	Mesothelial
Nav2	0	1.23488	63.7	33.1	0	1	Mesothelial
Gm42418	0	1.22424	100	100	0	1	Mesothelial
mt-Nd2	0	1.08561	79.3	54.8	0	1	Mesothelial
mt-Co2	0	0.984717	89.4	71.3	0	1	Mesothelial
mt-Atp6	0	0.910483	92.1	77.3	0	1	Mesothelial
mt-Co3	0	0.899747	95	84.4	0	1	Mesothelial
Pbx1	0	0.88581	86.7	65.7	0	1	Mesothelial
Col14a1	2.48661e-293	1.49737	28.5	6.2	7.99196e-293	1	Mesothelial
Palmd	1.74696e-293	2.59478	22.2	3.6	5.61472e-293	1	Mesothelial
Adk	1.99274e-293	1.25196	54.6	24.1	6.40467e-293	1	Mesothelial
Sema3d	2.67042e-293	1.43275	37.5	11.3	8.58273e-293	1	Mesothelial
Pawr	3.27156e-293	1.72195	36	10.9	1.05148e-293	1	Mesothelial
Il6st	4.68127e-293	1.45342	54.9	26.7	1.50456e-293	1	Mesothelial
Cdh11	5.26544e-293	1.3411	56.2	27.1	1.69231e-293	1	Mesothelial
Mertk	6.22546e-294	2.11099	24.4	4.6	2.00086e-293	1	Mesothelial
Ssbp3	6.01208e-294	1.8427	38.2	12.9	1.93228e-290	1	Mesothelial
Ifi27l2a	3.79589e-289	2.49093	21.5	3.6	1.22e-284	1	Mesothelial
Psme1	5.41789e-288	2.56995	20.8	3.3	1.74131e-283	1	Mesothelial
Pnp	4.22114e-287	2.56311	21.3	3.5	1.35667e-282	1	Mesothelial
Itpr2	2.66198e-285	1.73036	31.1	8.4	8.5556e-281	1	Mesothelial
Bmper	1.68308e-283	2.09534	27	6.3	5.40942e-279	1	Mesothelial
Rin2	5.60741e-282	1.70711	38.2	13.2	1.80222e-277	1	Mesothelial
Tmsb4x	2.43675e-281	1.24657	63.1	37.4	7.83173e-277	1	Mesothelial
Csf1	3.88373e-281	2.49068	21.6	3.7	1.24823e-276	1	Mesothelial
Gja1	1.1182e-280	2.09514	25.5	5.5	3.5939e-276	1	Mesothelial
Flrt1	6.04081e-280	2.7067	20.2	3.2	1.94151e-275	1	Mesothelial
Rab27b	3.9829e-277	2.4847	21.5	3.8	1.2801e-272	1	Mesothelial
Sp100	7.65792e-274	2.03471	22.1	4	2.46125e-269	1	Mesothelial
Npm1	2.83517e-271	2.15318	29.6	8.3	9.11224e-267	1	Mesothelial
Arap2	3.03975e-271	1.8384	23.7	4.7	9.76975e-267	1	Mesothelial
Crip2	5.34601e-270	2.01898	29.3	8	1.71821e-265	1	Mesothelial
St3gal6	2.76453e-267	1.62729	30.8	8.6	8.88519e-263	1	Mesothelial
Ak5	1.5499e-266	1.81251	21.4	3.8	4.98139e-262	1	Mesothelial
Ltbp3	2.68593e-266	2.00453	27.9	7.2	8.63258e-262	1	Mesothelial
Selenoi	2.83364e-265	1.99539	29.9	8.6	9.10733e-261	1	Mesothelial
Fgl2	1.9358e-261	1.04301	34.8	10.6	6.22167e-257	1	Mesothelial
St3gal1	1.70974e-258	2.17618	20.9	3.8	5.49511e-254	1	Mesothelial
Ddr1	6.00836e-258	1.91624	28.2	7.6	1.93109e-253	1	Mesothelial
Emp3	6.80838e-256	2.00449	25.4	6.1	2.18821e-251	1	Mesothelial
Tspo	4.78813e-255	2.07284	26.1	6.6	1.53891e-250	1	Mesothelial
Smoc2	2.31329e-254	2.35208	20.3	3.7	7.4349e-250	1	Mesothelial
Gng12	5.41772e-253	1.48543	45.1	19.4	1.74126e-248	1	Mesothelial
Frk	7.61292e-253	1.99199	26	6.5	2.44679e-248	1	Mesothelial
Bri3	2.43152e-252	1.78819	28.9	8.1	7.81491e-248	1	Mesothelial
Glul	5.16686e-251	2.26526	23	5.1	1.66063e-246	1	Mesothelial
S100a11	1.727e-250	1.97268	27.7	7.6	5.55057e-246	1	Mesothelial
Col1a1	8.45286e-248	1.38877	44.8	19.5	2.71675e-243	1	Mesothelial
Pdia3	6.8659e-245	1.59574	41.9	17.5	2.2067e-240	1	Mesothelial
Cadm2	7.76559e-243	0.880235	31.8	9.8	2.49586e-238	1	Mesothelial
Rack1	8.21784e-242	1.89212	30.3	9.5	2.64121e-237	1	Mesothelial
Rras2	9.97513e-242	1.82561	32	10.6	3.20601e-237	1	Mesothelial
Basp1	1.38522e-241	2.10644	21.8	4.7	4.45208e-237	1	Mesothelial
Itm2b	5.00822e-241	1.26716	56.4	30.6	1.60964e-236	1	Mesothelial
Patj	8.18558e-240	2.24403	20.6	4.1	2.63085e-235	1	Mesothelial
Samd9l	2.65913e-238	1.80674	25	6.2	8.54646e-234	1	Mesothelial
Ifitm2	2.55052e-237	1.58103	35.4	12.9	8.19736e-233	1	Mesothelial
Loxl1	1.45654e-231	1.80112	25.8	6.8	4.68133e-227	1	Mesothelial
Bmpr1b	2.58184e-231	1.27418	24.2	5.9	8.29804e-227	1	Mesothelial
Ppib	3.13834e-231	1.89036	29	8.9	1.00866e-226	1	Mesothelial
Diaph1	3.64632e-230	1.44135	33.3	11.3	1.17193e-225	1	Mesothelial
Shtn1	4.4126e-229	1.7325	26.5	7.4	1.41821e-224	1	Mesothelial
Dag1	1.63699e-226	1.59723	33.2	11.7	5.2613e-222	1	Mesothelial
Rab6b	1.28765e-224	1.67554	29.1	9.2	4.13851e-220	1	Mesothelial
Sema3e	5.76357e-222	1.23509	41.9	17.4	1.85241e-217	1	Mesothelial
Tsc22d3	4.135e-221	1.90596	23.2	5.8	1.32899e-216	1	Mesothelial
Cavin3	3.06251e-217	1.76081	25.3	7.1	9.84291e-213	1	Mesothelial
Heg1	3.35599e-217	1.18614	41.6	17.7	1.07862e-212	1	Mesothelial
Pdia6	3.79738e-217	1.69084	29.9	9.8	1.22048e-212	1	Mesothelial
Flrt2	8.17197e-215	1.57523	28.7	9.1	2.62647e-210	1	Mesothelial
Runx1t1	1.00949e-214	1.16229	50.2	25.4	3.24452e-210	1	Mesothelial
Limch1	1.91548e-214	1.0869	46	20.5	6.15635e-210	1	Mesothelial
Smad3	2.20763e-213	1.97715	24.6	6.9	7.09533e-209	1	Mesothelial
Klf3	2.57516e-213	1.58803	32.1	11.4	8.27657e-209	1	Mesothelial
B2m	3.83578e-213	1.26109	52.3	28.4	1.23282e-208	1	Mesothelial
Gnas	1.2858e-211	1.1711	56.7	33.7	4.13256e-207	1	Mesothelial
Fbln1	1.79866e-210	1.79861	21	4.9	5.78089e-206	1	Mesothelial
Pdcd4	1.20958e-209	1.60384	32.5	11.7	3.88759e-205	1	Mesothelial
Nme2	3.51873e-209	1.85367	24	6.7	1.13092e-204	1	Mesothelial
Npc2	4.13574e-209	1.94396	21	5	1.32923e-204	1	Mesothelial
Xdh	2.87651e-207	1.18031	27.3	8.1	9.2451e-203	1	Mesothelial
Gabarap	1.37628e-204	1.97475	22.9	6.2	4.42335e-200	1	Mesothelial
Vwa5a	5.81778e-204	1.63185	29.8	10.2	1.86983e-199	1	Mesothelial
St3gal2	1.46737e-203	1.76273	24.8	7.2	4.71614e-199	1	Mesothelial
Abhd2	9.48138e-203	1.61754	29.8	10.4	3.04732e-198	1	Mesothelial
Creb3l2	4.88855e-202	1.24759	48.2	24.7	1.57118e-197	1	Mesothelial
Ftl1	1.96868e-201	1.59716	28.3	9.4	6.32733e-197	1	Mesothelial
Hist1h2bc	1.26668e-200	1.71031	26.8	8.5	4.0711e-196	1	Mesothelial
Sdc4	2.54853e-200	1.55569	28.6	9.5	8.19098e-196	1	Mesothelial
Col3a1	3.22981e-200	0.7657	65.8	41.9	1.03806e-195	1	Mesothelial
Meis1	5.87125e-200	0.855992	68.2	43.8	1.88702e-195	1	Mesothelial
Capns1	8.25046e-200	1.76738	26.5	8.4	2.6517e-195	1	Mesothelial
Lars2	2.59545e-199	1.10605	57.5	34.1	8.34176e-195	1	Mesothelial
Dnaja1	3.52545e-199	1.63601	34.6	13.9	1.13308e-194	1	Mesothelial
Tgfbr2	1.22426e-198	1.02587	42.6	18.4	3.93476e-194	1	Mesothelial
Shb	9.08841e-197	1.88166	23.1	6.5	2.92101e-192	1	Mesothelial
Rad51b	1.85453e-196	1.16527	24.9	7.2	5.96047e-192	1	Mesothelial
Clic4	6.38995e-196	1.31177	39.1	16.9	2.05373e-191	1	Mesothelial
Ror1	8.84837e-196	1.00222	50.3	25.7	2.84387e-191	1	Mesothelial
Ak3	5.30321e-195	1.89455	20.9	5.3	1.70445e-190	1	Mesothelial
Tmem176a	5.20394e-194	1.82978	21.8	5.8	1.67255e-189	1	Mesothelial
mt-Cytb	5.95516e-194	0.619309	83.2	66.4	1.91399e-189	1	Mesothelial
Samd12	1.01404e-193	1.59924	26.4	8.6	3.25911e-189	1	Mesothelial
Pnrc1	3.01974e-192	1.69097	24.6	7.4	9.70545e-188	1	Mesothelial
mt-Nd4	1.96797e-191	0.680207	77	57.1	6.32506e-187	1	Mesothelial
B4galt1	5.11692e-191	1.55355	27.6	9.2	1.64458e-186	1	Mesothelial
Tango6	7.12659e-191	1.8169	26.9	9.2	2.29049e-186	1	Mesothelial
Ubb	3.05898e-190	1.43818	40	18.7	9.83157e-186	1	Mesothelial
Phactr1	4.38024e-190	1.43861	28.6	10	1.40781e-185	1	Mesothelial
H2-D1	1.3696e-188	1.03417	52.4	28.4	4.4019e-184	1	Mesothelial
Pmp22	1.86423e-187	1.45705	30.2	11	5.99163e-183	1	Mesothelial
Pabpc1	1.09815e-186	1.70757	29.9	11.2	3.52944e-182	1	Mesothelial
Nenf	5.90552e-185	1.83672	21.6	6	1.89803e-180	1	Mesothelial
Mtss1	6.74434e-185	1.17326	37.8	16.5	2.16763e-180	1	Mesothelial
Gpx1	1.0506e-183	1.66462	21.4	5.8	3.37663e-179	1	Mesothelial
Ahcyl2	5.03007e-183	1.3851	32.3	12.8	1.61667e-178	1	Mesothelial
Hmgn1	1.53799e-182	1.95464	20.7	5.6	4.94309e-178	1	Mesothelial
Rac1	8.31801e-180	1.55084	27.4	9.6	2.67341e-175	1	Mesothelial
Ube4b	6.22587e-179	1.46389	35.9	15.9	2.001e-174	1	Mesothelial
Twsg1	1.01912e-178	1.91269	21.4	6.1	3.27545e-174	1	Mesothelial
Ptprt	1.95387e-177	0.622231	23.7	6.9	6.27972e-173	1	Mesothelial
Ptpn14	2.02949e-175	0.939459	40.2	18.1	6.52278e-171	1	Mesothelial
Fau	4.16052e-174	1.24775	34.2	14.6	1.33719e-169	1	Mesothelial
Slc44a1	1.14319e-172	1.06354	42.6	20.5	3.67422e-168	1	Mesothelial
Ptp4a2	1.66147e-172	1.25495	37.4	16.9	5.33996e-168	1	Mesothelial
Iqgap1	4.7788e-172	1.0517	44.3	22.2	1.53591e-167	1	Mesothelial
Prss23	1.31593e-171	1.53532	22	6.5	4.22941e-167	1	Mesothelial
Stk39	7.27937e-171	1.35357	38	17.9	2.33959e-166	1	Mesothelial
Cd81	1.10883e-170	1.27013	41.4	20.6	3.56378e-166	1	Mesothelial
Serinc5	3.86072e-169	1.7826	20.9	6.1	1.24083e-164	1	Mesothelial
Hexb	7.24454e-168	1.23227	40.3	19.3	2.3284e-163	1	Mesothelial
Zfp521	1.23932e-167	0.716397	53.8	29.3	3.98319e-163	1	Mesothelial
Med12l	7.98488e-166	1.66028	26	9.5	2.56634e-161	1	Mesothelial
Chchd2	2.26955e-164	1.38878	30.4	12.2	7.29432e-160	1	Mesothelial
Anxa5	2.35403e-164	1.52659	27.2	10.1	7.56587e-160	1	Mesothelial
Pdlim1	7.64747e-163	1.3149	22.9	7.1	2.4579e-158	1	Mesothelial
Fgf1	7.43863e-162	2.33103	21	6.7	2.39078e-157	1	Mesothelial
Cyb5a	9.99362e-162	1.54352	22.6	7.2	3.21195e-157	1	Mesothelial
Sh3bp4	1.09602e-161	1.83415	20	5.9	3.52262e-157	1	Mesothelial
Zfpm2	1.64832e-161	0.789646	66.8	46.1	5.2977e-157	1	Mesothelial
Gm20559	1.84101e-161	1.4403	22.9	7.3	5.91701e-157	1	Mesothelial
Eef2	2.14705e-160	1.43984	29.7	12	6.90062e-156	1	Mesothelial
Pdlim4	3.51465e-160	1.39088	24.6	8.3	1.12961e-155	1	Mesothelial
Anxa3	5.91918e-160	1.25275	31.3	12.8	1.90243e-155	1	Mesothelial
Lrrk1	1.15202e-159	1.20606	31	12.5	3.7026e-155	1	Mesothelial
Myof	2.37642e-158	1.08138	39.3	18.6	7.6378e-154	1	Mesothelial
Klf2	8.7383e-158	1.22831	25.5	9	2.80849e-153	1	Mesothelial
Lmbr1	2.42162e-157	1.47866	28	11.1	7.78308e-153	1	Mesothelial
Pde10a	1.74381e-156	0.789772	52.3	29.3	5.6046e-152	1	Mesothelial
Pakap.1	1.11106e-155	0.916663	48	26	3.57095e-151	1	Mesothelial
Eif4g2	1.36623e-155	1.3004	38.2	18.8	4.39105e-151	1	Mesothelial
Adamtsl1	1.21178e-154	0.797573	53.5	30.6	3.89465e-150	1	Mesothelial
Ccdc80	2.91759e-153	1.60198	20	6	9.37714e-149	1	Mesothelial
Ybx1	1.29571e-152	1.54115	27.7	11	4.1644e-148	1	Mesothelial
Sp3	5.82211e-151	1.36196	29.5	12.1	1.87123e-146	1	Mesothelial
AY036118	2.29931e-149	0.700738	96.3	94.2	7.38997e-145	1	Mesothelial
Frmd4b	8.76463e-149	0.814188	48.8	27.2	2.81695e-144	1	Mesothelial
Eif1	3.71839e-146	1.21326	34	15.8	1.19509e-141	1	Mesothelial
Dtnb	1.08782e-145	1.36925	29	12.1	3.49625e-141	1	Mesothelial
Cbx5	6.5855e-145	1.27896	30.2	12.9	2.11658e-140	1	Mesothelial
Opcml	9.89717e-143	1.2964	24.2	9	3.18095e-138	1	Mesothelial
Ybx3	1.6986e-142	1.51145	22.5	7.9	5.45929e-138	1	Mesothelial
Calm1	6.88988e-142	1.18074	37.8	19.4	2.21441e-137	1	Mesothelial
Tram2	3.48478e-141	1.56914	21.2	7.1	1.12001e-136	1	Mesothelial
Sik2	1.77641e-139	1.17575	36.6	18.3	5.7094e-135	1	Mesothelial
mt-Nd5	5.58061e-139	0.952106	42.4	22.2	1.79361e-134	1	Mesothelial
Mgp	1.01795e-138	0.657767	22.8	8	3.2717e-134	1	Mesothelial
Sypl	5.85884e-138	1.4158	25.9	10.2	1.88303e-133	1	Mesothelial
Vps13a	1.84603e-136	1.06973	42.1	23.1	5.93314e-132	1	Mesothelial
Dapk1	7.84517e-135	0.803031	33.9	15.5	2.52144e-130	1	Mesothelial
Pcsk6	1.04258e-133	0.86279	21.6	7.3	3.35084e-129	1	Mesothelial
Rian	1.30897e-133	0.649852	36.5	16.5	4.20704e-129	1	Mesothelial
Ppp1r13b	2.98204e-131	1.16262	29.3	12.8	9.58427e-127	1	Mesothelial
Tns3	1.84515e-129	0.841802	36.9	18.1	5.9303e-125	1	Mesothelial
H3f3a	2.68922e-129	1.21072	31.3	14.6	8.64316e-125	1	Mesothelial
Rnf213	1.03714e-128	1.16999	28	11.9	3.33338e-124	1	Mesothelial
Hip1	2.39199e-127	1.08976	46.1	27.9	7.68786e-123	1	Mesothelial
Adamts2	1.9432e-125	1.20538	28.4	12.6	6.24545e-121	1	Mesothelial
Larp1b	4.29326e-125	1.25555	34	17.2	1.37985e-120	1	Mesothelial
Nfe2l2	1.50855e-124	1.32666	20.5	7.2	4.84848e-120	1	Mesothelial
Mdfic	2.38574e-124	0.949678	37.4	19.3	7.66776e-120	1	Mesothelial
Naca	1.26256e-123	1.23892	28.5	12.9	4.05786e-119	1	Mesothelial
Rhoa	1.78632e-123	1.28931	31.1	14.8	5.74122e-119	1	Mesothelial
Smpd3	3.52484e-122	1.01979	25.6	10.5	1.13288e-117	1	Mesothelial
Ctnnb1	4.62541e-122	1.24575	28.4	12.7	1.48661e-117	1	Mesothelial
Ifnar2	8.38807e-122	1.23917	21.1	7.7	2.69592e-117	1	Mesothelial
Tjp2	2.33651e-121	1.10502	21.8	8.1	7.50953e-117	1	Mesothelial
Nfix	4.8133e-121	0.963159	39.3	21.1	1.54699e-116	1	Mesothelial
Tmbim6	3.37429e-120	1.26714	23.7	9.5	1.0845e-115	1	Mesothelial
Usp6nl	3.83389e-120	1.16649	28.3	12.6	1.23221e-115	1	Mesothelial
Hmgb1	5.02827e-120	1.35494	24.4	10	1.61609e-115	1	Mesothelial
Rabac1	1.15107e-119	1.24114	24.2	9.9	3.69953e-115	1	Mesothelial
Disp1	2.73855e-119	1.39397	20.3	7.4	8.8017e-115	1	Mesothelial
Epb41l4a	1.71195e-118	1.20869	22.2	8.6	5.50219e-114	1	Mesothelial
Fhit	5.74554e-118	0.857872	40.9	23.2	1.84662e-113	1	Mesothelial
Dync1i2	7.40549e-117	0.975249	40	22.3	2.38013e-112	1	Mesothelial
Wwc2	1.18409e-116	0.973535	42.1	24.1	3.80565e-112	1	Mesothelial
Kif13a	1.50218e-116	1.02935	44.2	26.8	4.828e-112	1	Mesothelial
Eef1g	3.82113e-116	1.41562	22.9	9.3	1.22811e-111	1	Mesothelial
Trerf1	8.61225e-115	0.89912	34.8	17.8	2.76798e-110	1	Mesothelial
Tshz3	1.26513e-114	1.11294	33	16.9	4.06613e-110	1	Mesothelial
Cacna1a	3.96351e-114	0.998736	25.1	10.5	1.27387e-109	1	Mesothelial
Clic1	2.25535e-113	1.23079	21	8	7.24869e-109	1	Mesothelial
Ptch1	2.74887e-113	1.36118	24.8	10.8	8.83488e-109	1	Mesothelial
Man2a1	3.85399e-112	0.936554	38.1	20.8	1.23867e-107	1	Mesothelial
Zfp36l1	3.47647e-111	0.764216	51.6	32.6	1.11734e-106	1	Mesothelial
Tut4	9.82531e-111	0.971889	41.5	24	3.15786e-106	1	Mesothelial
Stxbp6	1.84286e-110	0.523069	43.2	24	5.92294e-106	1	Mesothelial
Ypel2	2.04753e-110	1.19764	23.2	9.7	6.58075e-106	1	Mesothelial
Ppia	9.47432e-110	1.01165	34.8	18.5	3.04505e-105	1	Mesothelial
Ptms	1.46241e-109	1.23153	26.1	11.8	4.70017e-105	1	Mesothelial
Iqsec2	5.17855e-109	1.19875	25	11	1.66438e-104	1	Mesothelial
Dynll1	1.16392e-108	1.12657	29.7	14.7	3.74084e-104	1	Mesothelial
Slc6a6	1.66439e-108	1.4106	23.3	10.1	5.34935e-104	1	Mesothelial
Tfdp2	2.21117e-107	0.99068	31.4	15.8	7.10671e-103	1	Mesothelial
Canx	3.51465e-107	1.06806	34.8	18.7	1.12961e-102	1	Mesothelial
Dcbld2	1.27365e-106	1.04256	33.3	17.5	4.09351e-102	1	Mesothelial
Ncl	1.38366e-106	1.36438	23.9	10.5	4.44708e-102	1	Mesothelial
Zfp36l2	2.74815e-106	1.17359	20.1	7.7	8.83257e-102	1	Mesothelial
Kirrel	4.59515e-106	0.927898	31.2	15.4	1.47688e-101	1	Mesothelial
Ctsl	6.75687e-106	1.11583	25.4	11.4	2.17166e-101	1	Mesothelial
Pamr1	7.03531e-106	0.932903	31.1	15.4	2.26115e-101	1	Mesothelial
Nhsl1	2.50437e-105	0.689834	31.1	14.8	8.04906e-101	1	Mesothelial
Nedd4	6.29915e-105	0.685329	64.3	50.2	2.02455e-100	1	Mesothelial
Pdcd6ip	1.15767e-104	1.05783	28	13.3	3.72076e-100	1	Mesothelial
Tspan5	4.96511e-104	0.704319	36.3	19.4	1.59579e-99	1	Mesothelial
Myl12a	2.04794e-103	1.4105	21.1	8.6	6.58207e-99	1	Mesothelial
Maged1	3.90784e-103	1.20599	21.9	9.1	1.25598e-98	1	Mesothelial
Nr6a1	5.39108e-103	0.947644	34.4	18.4	1.73269e-98	1	Mesothelial
Scarb2	5.5221e-103	1.13758	26.9	12.7	1.7748e-98	1	Mesothelial
Chn2	2.07685e-102	1.07266	22.6	9.6	6.67499e-98	1	Mesothelial
Tcf7l2	4.05119e-101	0.836815	39.6	22.6	1.30205e-96	1	Mesothelial
Apbb2	1.13884e-99	0.877484	31.5	16.1	3.66024e-95	1	Mesothelial
Dad1	5.03437e-99	1.22194	21.5	9.1	1.61805e-94	1	Mesothelial
Nck2	3.0001e-97	1.24615	21.5	9.2	9.64231e-93	1	Mesothelial
Mical2	5.90727e-97	0.932894	33	17.7	1.8986e-92	1	Mesothelial
Arpc2	1.10586e-96	0.983753	30.7	16	3.55423e-92	1	Mesothelial
Elf1	2.09728e-96	0.815027	29.9	14.9	6.74065e-92	1	Mesothelial
Arid4b	1.33089e-95	0.844254	45	28.6	4.2775e-91	1	Mesothelial
Afdn	1.87741e-95	0.845912	37.1	21	6.034e-91	1	Mesothelial
Psap	2.26125e-95	0.8533	40.1	23.7	7.26765e-91	1	Mesothelial
Tor1aip2	2.49873e-95	1.28976	20.2	8.4	8.03093e-91	1	Mesothelial
Rabgap1l	3.11134e-95	0.77134	53	37.4	9.99985e-91	1	Mesothelial
Rhobtb1	4.72652e-95	1.08885	27.6	13.7	1.5191e-90	1	Mesothelial
Cox4i1	6.01444e-95	0.957557	30.6	16	1.93304e-90	1	Mesothelial
Tax1bp1	9.35863e-95	0.902007	39.2	23.1	3.00786e-90	1	Mesothelial
Tmem65	6.01006e-94	1.0019	26.5	12.9	1.93163e-89	1	Mesothelial
Cpne3	9.22002e-93	1.16456	23	10.5	2.96332e-88	1	Mesothelial
Trim35	8.17995e-92	1.12593	21.8	9.6	2.62904e-87	1	Mesothelial
Cpeb1	1.4858e-91	1.23603	21.7	9.7	4.77537e-87	1	Mesothelial
Tm9sf3	1.96066e-91	1.0165	29.5	15.3	6.30157e-87	1	Mesothelial
Ywhae	3.74162e-91	0.939365	36.1	20.8	1.20256e-86	1	Mesothelial
Zmiz1	9.40334e-89	0.861414	46.2	30.8	3.02223e-84	1	Mesothelial
Col4a5	2.54677e-88	0.567792	31.3	16.1	8.18532e-84	1	Mesothelial
Ube2h	3.09162e-88	0.768915	48.5	32.8	9.93647e-84	1	Mesothelial
Tmed10	4.42111e-88	1.03254	26.8	13.5	1.42095e-83	1	Mesothelial
Prdx1	1.18351e-87	1.19287	21.1	9.4	3.8038e-83	1	Mesothelial
Cachd1	1.19977e-86	0.836343	28	14	3.85606e-82	1	Mesothelial
Zfp516	1.31821e-86	1.1516	20	8.7	4.23673e-82	1	Mesothelial
Lrba	1.73888e-86	0.691392	52.4	36.8	5.58876e-82	1	Mesothelial
Oaz1	6.48002e-85	1.10879	25.3	12.7	2.08268e-80	1	Mesothelial
Glud1	3.1387e-84	0.879948	29.3	15.5	1.00878e-79	1	Mesothelial
Gapdh	9.40472e-84	1.01891	21.7	10	3.02268e-79	1	Mesothelial
Ap3b1	2.1537e-83	0.791031	35.3	20.3	6.92199e-79	1	Mesothelial
Serbp1	2.30598e-82	1.02332	27.8	14.7	7.41143e-78	1	Mesothelial
Ski	5.55316e-82	0.842199	34.1	19.6	1.78479e-77	1	Mesothelial
Cpne8	5.74119e-82	0.73023	21.6	9.7	1.84522e-77	1	Mesothelial
Pik3r1	1.09554e-81	0.621558	31.5	16.8	3.52108e-77	1	Mesothelial
Etfa	3.83805e-81	0.93645	24.6	12.1	1.23355e-76	1	Mesothelial
Pak3	4.25656e-81	1.00152	24.7	12.5	1.36806e-76	1	Mesothelial
Ndufa4	2.39825e-79	1.06541	20.8	9.6	7.70799e-75	1	Mesothelial
Sntb2	3.73957e-79	0.755495	35.5	20.7	1.2019e-74	1	Mesothelial
Cox8a	1.002e-78	0.91255	23.1	11.2	3.22044e-74	1	Mesothelial
Selenof	5.57281e-78	1.0466	23.5	11.6	1.7911e-73	1	Mesothelial
Tmem135	6.74577e-78	0.875552	32.9	19.1	2.16809e-73	1	Mesothelial
Atp1a1	1.18968e-77	0.942366	31.9	18.4	3.82363e-73	1	Mesothelial
Cd47	2.00366e-75	0.741531	33.2	19.1	6.43977e-71	1	Mesothelial
Herc6	3.09549e-75	0.857265	22.6	10.9	9.94891e-71	1	Mesothelial
Atxn7l1	6.19045e-75	0.862524	28.5	15.8	1.98961e-70	1	Mesothelial
Tbl1x	1.27088e-73	0.689646	47.9	33.5	4.0846e-69	1	Mesothelial
Col1a2	4.71459e-73	0.563329	38.5	23.8	1.51527e-68	1	Mesothelial
Mpp5	6.06651e-73	0.935424	25.3	13.3	1.94978e-68	1	Mesothelial
Eif3a	6.33266e-73	1.00159	27.6	15.3	2.03532e-68	1	Mesothelial
Adam10	8.3383e-73	0.806381	33.2	19.5	2.67993e-68	1	Mesothelial
Setd7	6.17267e-72	0.89246	26.3	14.1	1.9839e-67	1	Mesothelial
Arhgap5	1.13796e-71	0.597156	41.6	26.2	3.65742e-67	1	Mesothelial
Micu2	1.68963e-70	0.892154	21.7	10.7	5.43046e-66	1	Mesothelial
Selenow	1.71479e-70	0.812065	24.1	12.4	5.51135e-66	1	Mesothelial
Sgk3	1.9301e-70	0.767614	22.7	11.2	6.20335e-66	1	Mesothelial
Sppl2a	2.41087e-70	0.883085	25.5	13.5	7.74852e-66	1	Mesothelial
Plec	8.42668e-70	0.882718	28.4	16.1	2.70834e-65	1	Mesothelial
Zfp704	5.47603e-69	0.826002	25.7	13.8	1.76e-64	1	Mesothelial
Pkia	1.68603e-67	0.90445	24.7	13.4	5.41891e-63	1	Mesothelial
Vcp	4.10028e-67	0.946858	24.6	13.3	1.31783e-62	1	Mesothelial
Aldoa	8.96864e-67	0.849469	21	10.4	2.88252e-62	1	Mesothelial
Dnajc3	1.03258e-66	0.814812	27.8	15.6	3.31873e-62	1	Mesothelial
Trpm7	2.61516e-66	0.68116	43.8	29.8	8.40513e-62	1	Mesothelial
4931406P16Rik	8.09862e-66	0.835427	29.9	17.6	2.6029e-61	1	Mesothelial
Resf1	1.05913e-65	0.957053	20.5	10.2	3.40406e-61	1	Mesothelial
Tpm3	1.06841e-65	0.916479	22.2	11.4	3.43388e-61	1	Mesothelial
Tut7	1.79524e-65	0.684593	27.6	15.3	5.76989e-61	1	Mesothelial
Klf13	4.39788e-65	0.809228	20.8	10.3	1.41348e-60	1	Mesothelial
Cradd	4.54339e-64	0.873754	22.8	12	1.46025e-59	1	Mesothelial
Dlc1	6.41005e-63	0.507166	61.8	47.2	2.06019e-58	1	Mesothelial
2610307P16Rik	1.47431e-61	0.646798	40.7	27.3	4.73844e-57	1	Mesothelial
Gdi2	1.82307e-61	0.824876	25.9	14.5	5.85934e-57	1	Mesothelial
Hdlbp	4.25393e-61	0.850106	29.6	17.8	1.36721e-56	1	Mesothelial
Pdzrn4	1.16262e-60	0.542557	25.1	13.9	3.73665e-56	1	Mesothelial
Gls	1.16442e-60	0.527129	48.8	35.3	3.74244e-56	1	Mesothelial
Ralbp1	1.89892e-60	0.844499	21.1	10.9	6.10313e-56	1	Mesothelial
Pcca	7.88454e-60	0.799562	32.3	20.3	2.53409e-55	1	Mesothelial
Gulp1	1.09646e-59	0.50487	57.4	44.4	3.52403e-55	1	Mesothelial
Ryk	8.42213e-59	0.739458	23.7	12.9	2.70687e-54	1	Mesothelial
Ctdsp2	1.89327e-58	0.798338	20.8	10.8	6.08498e-54	1	Mesothelial
Atp5b	4.26564e-58	0.866361	23	12.6	1.37098e-53	1	Mesothelial
Pacsin2	5.08711e-58	0.652194	26.1	14.7	1.635e-53	1	Mesothelial
Ube2r2	2.25878e-57	0.729446	28	16.4	7.25971e-53	1	Mesothelial
Tpm4	2.4246e-57	0.895283	23.1	12.7	7.79266e-53	1	Mesothelial
Mgat5	2.79713e-57	0.688379	25.6	14.7	8.98999e-53	1	Mesothelial
Sh3rf1	4.6163e-57	0.738766	29.9	18.3	1.48368e-52	1	Mesothelial
Tnfaip8	4.65379e-57	0.586605	22	11.7	1.49573e-52	1	Mesothelial
Arf4	8.57645e-57	0.818301	23.5	13.1	2.75647e-52	1	Mesothelial
Lmna	1.25255e-56	1.00142	25.8	15.2	4.0257e-52	1	Mesothelial
Arhgef10	2.66889e-56	0.741819	21.5	11.4	8.57782e-52	1	Mesothelial
Atg3	2.38418e-55	0.927613	20.2	10.7	7.66275e-51	1	Mesothelial
Ogn	4.12391e-55	0.793249	24.1	13.5	1.32543e-50	1	Mesothelial
Lrpprc	4.47165e-55	0.997871	22.6	12.8	1.43719e-50	1	Mesothelial
Rab2a	5.08139e-55	0.616225	41.6	28.6	1.63316e-50	1	Mesothelial
Mprip	8.27867e-55	0.567601	46	33.2	2.66076e-50	1	Mesothelial
Ctsb	9.16883e-55	0.629017	25.7	14.7	2.94686e-50	1	Mesothelial
Nbeal1	1.25963e-54	0.573697	45.8	33.1	4.04844e-50	1	Mesothelial
Golim4	1.05935e-53	0.766228	21.2	11.4	3.40475e-49	1	Mesothelial
Serf2	8.50393e-53	0.741677	21.9	12.1	2.73316e-48	1	Mesothelial
Vgll4	1.077e-52	0.702345	24.8	14.2	3.46148e-48	1	Mesothelial
Cdc42bpa	1.73432e-52	0.510979	53.1	40.5	5.57409e-48	1	Mesothelial
Crybg3	3.18971e-51	0.632687	27.6	16.5	1.02517e-46	1	Mesothelial
Actb	2.04137e-50	0.55941	57.6	48.6	6.56097e-46	1	Mesothelial
Serpinb6a	3.99963e-50	0.697778	21.7	12.1	1.28548e-45	1	Mesothelial
Tmem59	4.13599e-50	0.768471	23.2	13.3	1.32931e-45	1	Mesothelial
Stat3	2.25509e-49	0.552002	35.2	23.2	7.24786e-45	1	Mesothelial
Anapc1	2.36865e-49	0.753421	24.7	14.6	7.61286e-45	1	Mesothelial
Tsc22d1	2.97066e-49	0.587545	40.2	28.3	9.54771e-45	1	Mesothelial
Ano6	4.55364e-49	0.526767	46.7	34.9	1.46354e-44	1	Mesothelial
Strn	1.2529e-48	0.690802	20.9	11.6	4.02683e-44	1	Mesothelial
Gcc2	1.35336e-48	0.794931	22	12.5	4.34969e-44	1	Mesothelial
Pkm	1.87119e-48	0.775178	20.9	11.7	6.01402e-44	1	Mesothelial
Dennd4c	2.92482e-48	0.645653	27.8	17.2	9.40037e-44	1	Mesothelial
Ndfip1	1.23006e-46	0.590425	36	24.4	3.95341e-42	1	Mesothelial
P4ha1	1.47167e-46	0.654781	27.4	17	4.72994e-42	1	Mesothelial
Bcr	9.00807e-46	0.666714	22.4	13	2.89519e-41	1	Mesothelial
Kiz	5.12335e-45	0.742806	21.8	12.7	1.64664e-40	1	Mesothelial
Morf4l2	1.04902e-44	0.832201	20.1	11.5	3.37155e-40	1	Mesothelial
Map3k5	1.33169e-44	0.660366	23.6	14.1	4.28004e-40	1	Mesothelial
Capzb	1.46439e-44	0.65035	26.3	16.1	4.70656e-40	1	Mesothelial
Rrbp1	1.48184e-44	0.547304	37.4	25.7	4.76263e-40	1	Mesothelial
Zfp292	8.31665e-44	0.63037	36.9	26	2.67297e-39	1	Mesothelial
Eif4g3	1.21415e-43	0.504066	42.2	30.6	3.90228e-39	1	Mesothelial
mt-Nd4l	1.09825e-42	0.527067	20	11.2	3.52976e-38	1	Mesothelial
Mtus1	1.14663e-42	0.535535	31.7	21.2	3.68526e-38	1	Mesothelial
Lats2	1.4368e-41	0.567482	22.7	13.6	4.61789e-37	1	Mesothelial
Atp5a1	1.95418e-41	0.747538	22.3	13.5	6.28075e-37	1	Mesothelial
Cdc42	4.17129e-41	0.632386	32.6	22.3	1.34065e-36	1	Mesothelial
Lrrc58	5.77736e-41	0.701572	20.7	12.1	1.85684e-36	1	Mesothelial
Golgb1	8.05506e-41	0.526104	35.6	24.5	2.5889e-36	1	Mesothelial
Rdx	1.54646e-40	0.624603	25.3	15.8	4.97033e-36	1	Mesothelial
Rab6a	1.64482e-40	0.723681	23.2	14.3	5.28646e-36	1	Mesothelial
Lamp1	5.29374e-40	0.633394	20.7	12.1	1.70141e-35	1	Mesothelial
Mia2	9.46321e-40	0.613801	27.2	17.5	3.04148e-35	1	Mesothelial
Prkd1	1.07381e-39	0.683846	21.9	13.3	3.45123e-35	1	Mesothelial
Mmp16	5.17301e-39	0.612903	28.8	19.3	1.66261e-34	1	Mesothelial
Sec63	6.82783e-38	0.534814	29.4	19.5	2.19447e-33	1	Mesothelial
Sec24b	2.45619e-37	0.571292	28.2	18.7	7.89419e-33	1	Mesothelial
Otud7b	5.16018e-37	0.523289	29.3	19.5	1.65848e-32	1	Mesothelial
Kif2a	6.54978e-37	0.597853	21.8	13.5	2.1051e-32	1	Mesothelial
Prkar1a	8.87979e-36	0.616055	22	13.6	2.85397e-31	1	Mesothelial
Kif5b	1.53679e-35	0.504025	35.8	25.5	4.93925e-31	1	Mesothelial
Matr3	1.90738e-35	0.578162	22.2	13.8	6.13031e-31	1	Mesothelial
Psip1	2.70949e-35	0.695207	21.5	13.4	8.70829e-31	1	Mesothelial
Hnrnpk	6.25388e-35	0.665206	21.9	13.7	2.01e-30	1	Mesothelial
Hdac4	1.26854e-34	0.574896	25	16.3	4.07708e-30	1	Mesothelial
Yap1	3.58066e-34	0.58624	21.6	13.3	1.15082e-29	1	Mesothelial
Cyld	4.50757e-34	0.598647	21.1	13.1	1.44873e-29	1	Mesothelial
Pcbp2	1.2489e-33	0.605808	26.5	17.6	4.01395e-29	1	Mesothelial
Ywhaz	1.42884e-33	0.590956	26.7	18	4.59228e-29	1	Mesothelial
Yeats2	1.47031e-33	0.635489	20.5	12.7	4.72557e-29	1	Mesothelial
Aig1	2.04388e-32	0.535654	29.8	20.8	6.56904e-28	1	Mesothelial
Slc25a3	2.7149e-32	0.644678	26.6	18.2	8.72568e-28	1	Mesothelial
Arhgef18	3.49672e-32	0.563737	22.3	14.2	1.12385e-27	1	Mesothelial
BC005537	6.09919e-31	0.627989	21.3	13.7	1.96028e-26	1	Mesothelial
Agfg1	6.90053e-31	0.525267	27.4	18.8	2.21783e-26	1	Mesothelial
Mindy3	3.31355e-30	0.562398	21.2	13.6	1.06497e-25	1	Mesothelial
Foxo3	6.68988e-30	0.523567	27.4	18.9	2.15013e-25	1	Mesothelial
Eif5b	4.85856e-28	0.585696	20.7	13.4	1.56154e-23	1	Mesothelial
Csde1	5.84975e-28	0.552855	24.9	17	1.88011e-23	1	Mesothelial
Rassf8	9.40212e-28	0.541744	25	17.2	3.02184e-23	1	Mesothelial
Ppp2ca	1.17979e-25	0.505166	21.6	14.4	3.79185e-21	1	Mesothelial
Ksr1	6.54415e-22	0.654021	20.4	14.2	2.10329e-17	1	Mesothelial
Hbb-bs	6.57686e-17	0.7114	38.8	32.5	2.1138e-12	1	Mesothelial
Gm38505	0	7.1471	32.5	0.2	0	2	Glia
Gjc3	0	6.85182	22.8	0.2	0	2	Glia
Cdh19	0	6.63258	92.6	2.4	0	2	Glia
Col11a1	0	6.37093	62.5	1.3	0	2	Glia
Slc35f1	0	6.3366	90.6	3.7	0	2	Glia
Adam11	0	6.32724	34.9	0.5	0	2	Glia
Greb1	0	6.25853	37.3	0.5	0	2	Glia
Gm10863	0	6.1118	36.3	0.4	0	2	Glia
Gm31356	0	6.00415	50.6	1.6	0	2	Glia
Tmprss5	0	5.90473	52.5	1.1	0	2	Glia
Sox2ot	0	5.87813	68.2	2.7	0	2	Glia
Gm12688	0	5.82835	20.9	0.4	0	2	Glia
Col28a1	0	5.79151	33.7	0.9	0	2	Glia
Megf10	0	5.693	26.4	0.5	0	2	Glia
Lgi4	0	5.66819	35.5	0.7	0	2	Glia
Igsf11	0	5.64052	40.8	1.4	0	2	Glia
Gm34408	0	5.63739	22.9	0.5	0	2	Glia
Stk32a	0	5.62628	40.7	1.3	0	2	Glia
Tbx3os1	0	5.49938	33.3	1.2	0	2	Glia
Gm2115	0	5.47386	25.9	0.5	0	2	Glia
Grik3	0	5.40771	49.5	2.1	0	2	Glia
Hey2	0	5.35567	22.9	0.7	0	2	Glia
Shc4	0	5.30924	35	1.1	0	2	Glia
Fstl4	0	5.29522	34.6	1.5	0	2	Glia
Sorcs1	0	5.21599	72.8	4.5	0	2	Glia
Fam184b	0	5.12344	32.6	1.5	0	2	Glia
Scn7a	0	5.08111	59.3	4.9	0	2	Glia
Prdm16	0	5.07493	33.7	1	0	2	Glia
Kcna6	0	5.05156	23.3	0.9	0	2	Glia
Csmd1	0	5.04239	64.6	5.9	0	2	Glia
Chl1	0	4.8916	89.4	9.3	0	2	Glia
C130071C03Rik	0	4.83709	24.5	1.8	0	2	Glia
Grik2	0	4.7884	93.1	10.5	0	2	Glia
Ttyh1	0	4.77166	31.4	1.4	0	2	Glia
Brinp3	0	4.77057	20.4	1.4	0	2	Glia
Itga2	0	4.74555	35	1.2	0	2	Glia
Adarb2	0	4.64612	42.5	2.5	0	2	Glia
Iqgap2	0	4.55364	58.9	3.7	0	2	Glia
Cyp2j9	0	4.54159	22.7	1.3	0	2	Glia
Lrrc4c	0	4.47773	84.3	8.5	0	2	Glia
Gfra1	0	4.4766	54.1	3.6	0	2	Glia
Agmo	0	4.38524	59.9	4.1	0	2	Glia
Armc2	0	4.36404	21	1.4	0	2	Glia
Plp1	0	4.32893	27.6	1.6	0	2	Glia
Erbb3	0	4.23788	23.7	1.6	0	2	Glia
Edil3	0	4.23063	53	4.2	0	2	Glia
Slc18a2	0	4.17077	43	3.4	0	2	Glia
Adam23	0	4.15437	68	8.4	0	2	Glia
Dagla	0	4.04562	32.6	3.1	0	2	Glia
Nkain2	0	4.04191	99	30.6	0	2	Glia
Abca8a	0	4.03873	46.5	3.4	0	2	Glia
Etl4	0	4.00997	75.8	24.5	0	2	Glia
Srcin1	0	4.00594	20.3	2.2	0	2	Glia
Atp1a2	0	4.00562	38.1	2.8	0	2	Glia
Gm20631	0	3.97226	29.1	2.7	0	2	Glia
Abca8b	0	3.86219	32.9	4.9	0	2	Glia
Kif21a	0	3.86189	73.7	13.2	0	2	Glia
Gm48742	0	3.79464	45.1	5.4	0	2	Glia
Hand2os1	0	3.76466	88.1	26.6	0	2	Glia
Galnt16	0	3.75013	27.4	2.5	0	2	Glia
Gm11149	0	3.71449	25.5	3.3	0	2	Glia
Cdh2	0	3.65113	73.2	9.8	0	2	Glia
Sorbs2os	0	3.63321	51.8	7	0	2	Glia
Hmcn1	0	3.62547	68.4	9.5	0	2	Glia
Snca	0	3.60888	26.4	3.1	0	2	Glia
Lrrc8b	0	3.60079	26.8	3.4	0	2	Glia
Dlgap1	0	3.5842	68	7.8	0	2	Glia
Gpam	0	3.57782	50.4	8.5	0	2	Glia
Entpd2	0	3.53666	20.2	2.1	0	2	Glia
Gpm6b	0	3.49434	33.1	3.5	0	2	Glia
Mest	0	3.48728	25	3	0	2	Glia
Sorbs2	0	3.44728	87.6	20.7	0	2	Glia
Nrcam	0	3.44098	27.8	3.2	0	2	Glia
Car12	0	3.40801	26.2	2.6	0	2	Glia
Dock10	0	3.40359	66.4	8.7	0	2	Glia
Adgrg6	0	3.37776	41.4	5.6	0	2	Glia
Sntb1	0	3.35933	76.2	14.6	0	2	Glia
Col12a1	0	3.35454	60.6	9.4	0	2	Glia
Arhgap39	0	3.3428	44.7	7.5	0	2	Glia
Ncam1	0	3.32549	87	17.7	0	2	Glia
P2rx7	0	3.2922	33.1	4.4	0	2	Glia
Pmepa1	0	3.27066	70.9	13.5	0	2	Glia
Grb14	0	3.15779	65	14.2	0	2	Glia
Tbx3	0	3.14665	24.8	3.7	0	2	Glia
Kctd1	0	3.14607	39.5	7.8	0	2	Glia
Asap2	0	3.13963	43.4	7.7	0	2	Glia
Tafa5	0	3.12482	37.1	5.3	0	2	Glia
Zdhhc2	0	3.11404	34	5.8	0	2	Glia
Lpar1	0	3.04869	72	15	0	2	Glia
Adgrl3	0	3.04314	71.7	15.5	0	2	Glia
Prkca	0	3.01163	90.8	38.6	0	2	Glia
Plce1	0	2.98716	97.2	44.8	0	2	Glia
Ggta1	0	2.9739	38.8	7	0	2	Glia
Il1rapl1	0	2.92182	83.1	20.5	0	2	Glia
Zfp536	0	2.88015	62.7	13.8	0	2	Glia
Pde7b	0	2.87239	76.9	19.7	0	2	Glia
Apoe	0	2.84265	84.5	24.1	0	2	Glia
Ptprz1	0	2.83576	80.4	15.7	0	2	Glia
C530008M17Rik	0	2.82616	31	6	0	2	Glia
Astn1	0	2.80243	34	7.2	0	2	Glia
Cdr1os	0	2.79842	31.9	5.8	0	2	Glia
Afap1l2	0	2.7961	33.2	6.9	0	2	Glia
Tgfb2	0	2.77583	59.8	14.8	0	2	Glia
Gpcpd1	0	2.77431	59.3	16.7	0	2	Glia
Rerg	0	2.7531	38.3	8.5	0	2	Glia
Ablim2	0	2.7236	43.5	8.8	0	2	Glia
Chd7	0	2.70621	39.1	8.7	0	2	Glia
Zeb2	0	2.67055	78.3	14.9	0	2	Glia
Ank3	0	2.64824	79.6	30.4	0	2	Glia
Gsap	0	2.64419	31.1	6.3	0	2	Glia
Stard13	0	2.60018	82.5	33.7	0	2	Glia
Mboat2	0	2.59769	44.5	10.8	0	2	Glia
Rgl1	0	2.596	46.6	10.5	0	2	Glia
Map2	0	2.57858	41.2	8.8	0	2	Glia
Mir99ahg	0	2.55721	89.5	48.3	0	2	Glia
Col18a1	0	2.51968	48.7	11.7	0	2	Glia
Art3	0	2.49496	36.1	7.9	0	2	Glia
Pxdn	0	2.4917	45.8	13.8	0	2	Glia
Ctnnal1	0	2.47819	50.4	14.4	0	2	Glia
Mir100hg	0	2.44582	87.1	37.3	0	2	Glia
Erc2	0	2.43823	54.4	12.4	0	2	Glia
Zswim6	0	2.36022	74	24.2	0	2	Glia
Tanc2	0	2.3278	71.6	24.1	0	2	Glia
Ppp2r2b	0	2.3239	63.3	20.6	0	2	Glia
Kcnq5	0	2.30833	80.8	24.8	0	2	Glia
Ptprj	0	2.30472	62.9	19.9	0	2	Glia
Plxdc2	0	2.26486	59.2	14	0	2	Glia
Fign	0	2.25474	50.5	15	0	2	Glia
Sgip1	0	2.1799	59.6	13.6	0	2	Glia
P3h2	0	2.14261	48.2	15.3	0	2	Glia
Dtna	0	2.07791	80.7	33.2	0	2	Glia
Ncam2	0	2.06241	66.1	13.2	0	2	Glia
Qk	0	2.00811	81.2	40.7	0	2	Glia
Lsamp	0	1.97974	65	13.9	0	2	Glia
Dst	0	1.84564	92.4	57.2	0	2	Glia
Prex2	0	1.79493	45.6	10.1	0	2	Glia
Gas7	0	1.79178	49.1	15.5	0	2	Glia
Zfhx4	0	1.63052	69.8	37.9	0	2	Glia
Rora	0	1.47342	89.6	55.3	0	2	Glia
Plcb1	0	1.46013	91.9	58.2	0	2	Glia
Sox5	0	1.45942	69.8	26.3	0	2	Glia
Dpyd	0	1.21826	60.1	21	0	2	Glia
Malat1	0	0.567591	100	99.8	0	2	Glia
Sdk2	3.40469e-293	3.00174	26.6	4.6	1.09427e-293	2	Glia
Nox4	5.30403e-293	2.97195	24.4	3.7	1.70472e-293	2	Glia
Shroom4	1.58194e-289	2.81119	26	4.5	5.08435e-285	2	Glia
Slc43a2	1.9205e-289	3.18144	24.3	3.9	6.17248e-285	2	Glia
Agbl4	2.37401e-285	1.93209	41	11.4	7.63006e-281	2	Glia
Tmod2	1.47841e-282	2.3425	33.3	7.9	4.75163e-278	2	Glia
Lrmda	1.16824e-281	1.60863	49.7	16.8	3.75471e-277	2	Glia
Ldlrad3	5.63693e-278	2.50413	32.6	7.8	1.81171e-273	2	Glia
Spon1	5.6056e-275	2.75033	27.5	5.5	1.80164e-270	2	Glia
Arhgap42	4.29005e-274	1.83478	54.6	23.4	1.37882e-269	2	Glia
Hivep3	1.84667e-270	2.01275	47.3	17.4	5.93521e-266	2	Glia
Myo18a	1.65368e-269	2.47345	34.1	9	5.31491e-265	2	Glia
Epb41l2	3.47989e-268	1.7894	54.7	23.2	1.11844e-263	2	Glia
Frmd5	7.59117e-268	2.3888	37.5	10.6	2.4398e-263	2	Glia
Cdc14a	1.85003e-266	2.11677	44.9	15.7	5.94601e-262	2	Glia
Serpine2	1.46699e-261	2.50272	25.5	4.7	4.71489e-257	2	Glia
Amph	1.73673e-256	2.69224	26.3	5.4	5.58186e-252	2	Glia
Retreg1	8.3473e-254	2.38496	34.7	9.8	2.68282e-249	2	Glia
St6gal1	2.9629e-253	2.16951	39.5	12.6	9.52277e-249	2	Glia
Adgrb3	1.71631e-252	1.40859	41.9	12.2	5.51622e-248	2	Glia
Azin1	3.24142e-252	2.28412	37.9	11.8	1.04179e-247	2	Glia
Ctnna3	5.34853e-252	1.92488	57	27.1	1.71902e-247	2	Glia
Alcam	1.21261e-250	1.56479	48.8	17.8	3.89733e-246	2	Glia
Sorcs2	4.84775e-248	2.8661	22	3.7	1.55807e-243	2	Glia
Col8a1	5.35433e-246	2.0273	34.2	9.2	1.72088e-241	2	Glia
Megf9	8.0105e-246	2.36626	38.2	12.4	2.57457e-241	2	Glia
Ccn2	8.59049e-244	2.00876	38.5	12	2.76098e-239	2	Glia
Dnah7b	1.54948e-243	2.7142	27.6	6.3	4.98004e-239	2	Glia
Il1rap	1.95025e-243	2.79777	28.7	6.9	6.26812e-239	2	Glia
Ltbp1	3.20222e-242	1.97987	49.8	20.8	1.02919e-237	2	Glia
Rhbdl3	4.9017e-242	3.16161	20.2	3.1	1.57541e-237	2	Glia
Cep112	3.77686e-239	2.00799	42.8	15.5	1.21388e-234	2	Glia
9630028H03Rik	1.49075e-236	2.26692	35.8	11	4.79126e-232	2	Glia
Ldlrad4	1.47612e-234	1.09209	79.8	53.8	4.74423e-230	2	Glia
Fads1	2.88048e-230	2.91117	22.4	4.3	9.25785e-226	2	Glia
Arhgap32	2.84272e-225	1.85029	47.7	20.4	9.13651e-221	2	Glia
Peg3	1.7034e-223	2.1555	31.5	8.7	5.47473e-219	2	Glia
Maml2	3.01261e-223	1.08394	74.1	42.8	9.68252e-219	2	Glia
L1cam	8.64446e-218	2.98986	20.7	3.8	2.77833e-213	2	Glia
Frmd4a	4.66584e-214	1.69164	44	16.1	1.4996e-209	2	Glia
Bcl2	1.60661e-212	1.73913	48.2	21	5.16366e-208	2	Glia
Limch1	1.09023e-211	1.31224	53.9	23.3	3.504e-207	2	Glia
Cdk5rap2	4.02025e-209	2.52806	25	5.9	1.29211e-204	2	Glia
Cst3	1.78295e-208	1.38134	60.2	30.9	5.73039e-204	2	Glia
Foxo1	1.69189e-204	1.68199	48.9	22.1	5.43775e-200	2	Glia
Hand2	1.72323e-198	2.18177	29.4	8.5	5.53846e-194	2	Glia
Matn2	1.81217e-192	2.79163	22.3	5	5.82432e-188	2	Glia
Ppp1r9a	3.34775e-191	1.52376	54.1	28.3	1.07597e-186	2	Glia
Trim2	1.58909e-189	2.04575	34.9	12.4	5.10733e-185	2	Glia
Zbtb20	8.3071e-189	0.568242	96.7	86.4	2.6699e-184	2	Glia
Crppa	1.3305e-187	2.22858	29.8	9.2	4.27623e-183	2	Glia
Adipor2	7.97144e-187	2.34749	27.6	8	2.56202e-182	2	Glia
Chka	1.31808e-186	2.37965	26.4	7.3	4.23631e-182	2	Glia
Pacrg	1.33521e-186	2.5933	24.4	6.3	4.29137e-182	2	Glia
Dock5	1.86986e-185	1.60206	41.7	16.6	6.00972e-181	2	Glia
Adamts12	5.87275e-184	2.32069	25	6.5	1.8875e-179	2	Glia
Gab1	1.89794e-182	1.55964	49	23.4	6.09997e-178	2	Glia
Rai14	1.5058e-178	1.98539	29.8	9.3	4.83965e-174	2	Glia
Agrn	1.29438e-176	2.42444	22.6	5.6	4.16013e-172	2	Glia
Slc43a3	1.35891e-174	2.07689	23.5	5.9	4.36754e-170	2	Glia
2025-03-03	1.43379e-170	1.56585	43.1	18.8	4.60821e-166	2	Glia
Zfp608	4.26899e-169	1.71129	40.3	17.3	1.37205e-164	2	Glia
2610307P16Rik	2.07256e-168	1.25823	53.6	27.4	6.6612e-164	2	Glia
Arfgef3	3.13845e-164	2.27589	22.1	5.7	1.0087e-159	2	Glia
Daam2	2.87958e-161	2.1511	25.9	7.9	9.25496e-157	2	Glia
Trpm3	5.56605e-160	0.825596	32.3	10.2	1.78893e-155	2	Glia
Klhl29	9.79556e-159	1.24613	58.4	34.1	3.14829e-154	2	Glia
Gsn	8.6356e-158	1.12181	40.6	17	2.77548e-153	2	Glia
Clasp2	2.10279e-156	1.28446	55.3	31.6	6.75836e-152	2	Glia
Ick	2.06032e-154	2.22445	24.3	7.2	6.62185e-150	2	Glia
B4galt6	1.40814e-153	2.16119	24.9	7.6	4.52576e-149	2	Glia
Ndrg2	6.73346e-153	2.30028	21.3	5.6	2.16414e-148	2	Glia
Add3	8.80624e-145	1.3102	47.2	23.6	2.83033e-140	2	Glia
Aff3	8.64885e-144	1.34705	42.8	19.9	2.77974e-139	2	Glia
Pcdh9	1.70104e-141	0.951291	36.2	14	5.46713e-137	2	Glia
Bach2	2.03602e-141	1.53726	39.8	18.4	6.54375e-137	2	Glia
Atp8a1	6.9383e-141	1.41338	41.6	19.8	2.22997e-136	2	Glia
Tox	8.20669e-141	1.23103	32.2	11.6	2.63763e-136	2	Glia
Gria4	2.461e-139	1.21476	29	9.6	7.90965e-135	2	Glia
Acyp2	3.29949e-139	1.70365	35.1	14.8	1.06046e-134	2	Glia
Galnt17	8.77532e-139	1.51584	34.7	14.1	2.82039e-134	2	Glia
Cep85l	8.41486e-138	1.44386	40.6	19	2.70454e-133	2	Glia
Gria3	7.20515e-137	1.2033	44.2	21.4	2.31574e-132	2	Glia
Arhgap31	2.60396e-135	1.52169	31.6	12.1	8.36913e-131	2	Glia
Reck	5.41721e-135	1.98913	25.4	8.6	1.74109e-130	2	Glia
Farp2	7.72598e-134	2.1222	24.8	8.4	2.48313e-129	2	Glia
Npas3	1.93707e-133	1.01378	46.6	22.1	6.22573e-129	2	Glia
Piezo2	9.01969e-133	1.24601	38.4	16.6	2.89893e-128	2	Glia
Phlpp1	7.81231e-127	1.47418	39.1	19.1	2.51088e-122	2	Glia
Col27a1	1.6055e-126	1.78108	26.5	9.5	5.16006e-122	2	Glia
Arhgef6	5.38689e-126	2.02348	20.6	6.1	1.73135e-121	2	Glia
Pdzd2	1.05261e-125	1.19385	48.4	26.5	3.3831e-121	2	Glia
Gm4876	2.17165e-123	1.48574	37.6	17.9	6.9797e-119	2	Glia
Prnp	8.7348e-123	1.91627	36.6	17.5	2.80736e-118	2	Glia
Sh3pxd2b	3.02359e-122	2.03675	22	7.1	9.7178e-118	2	Glia
Mapre2	9.48858e-122	1.61849	37.1	18.1	3.04963e-117	2	Glia
Arhgef26	8.59041e-120	1.54301	31.7	13.4	2.76096e-115	2	Glia
Dock7	9.65638e-120	1.31892	47.8	28.1	3.10356e-115	2	Glia
Fmnl2	1.70391e-119	0.687704	54.3	30.2	5.47636e-115	2	Glia
Cd59a	5.04725e-118	1.94813	23.2	7.9	1.62219e-113	2	Glia
Hnrnpa2b1	8.15761e-117	1.03027	61.9	44.8	2.62186e-112	2	Glia
Cd44	4.99053e-114	1.84053	20.6	6.5	1.60396e-109	2	Glia
Dkk3	1.68109e-112	1.74697	29.3	12.4	5.40304e-108	2	Glia
Nek7	4.55461e-110	1.16994	50.5	31.4	1.46385e-105	2	Glia
Arhgef10l	2.65311e-105	2.07816	20.9	7.3	8.52708e-101	2	Glia
Col16a1	5.74051e-104	1.7755	24.9	9.8	1.845e-99	2	Glia
Mapk10	2.08386e-102	0.925143	28.1	10.7	6.69753e-98	2	Glia
Pdgfc	8.43195e-101	1.63305	21.2	7.4	2.71003e-96	2	Glia
Nf1	1.31012e-98	1.10594	50.7	33	4.21072e-94	2	Glia
Nid1	3.63144e-98	1.37414	31.7	14.7	1.16715e-93	2	Glia
Casp12	5.28947e-98	1.70504	27.3	12	1.70004e-93	2	Glia
Ikzf2	8.94554e-95	1.67989	24.3	9.8	2.8751e-90	2	Glia
Sema3e	1.28498e-94	1.02788	40.8	21.6	4.12991e-90	2	Glia
Eda	1.48038e-93	1.2801	32.9	15.9	4.75794e-89	2	Glia
Eps15	8.50619e-93	1.2255	38.2	20.8	2.73389e-88	2	Glia
Fam126a	1.81581e-92	1.66643	24.9	10.4	5.83601e-88	2	Glia
Fam234a	3.7493e-91	1.96295	20.2	7.5	1.20503e-86	2	Glia
Gulp1	6.0046e-91	0.854209	64.1	45.4	1.92988e-86	2	Glia
Fads2	1.24393e-90	1.8558	20.9	7.9	3.99798e-86	2	Glia
Glcci1	1.88456e-90	1.48771	28.2	12.9	6.05699e-86	2	Glia
Son	3.78947e-90	0.93958	57	41.7	1.21794e-85	2	Glia
Zfp462	7.13914e-90	1.21114	42.1	25.1	2.29452e-85	2	Glia
Gpsm2	1.42975e-88	1.73136	20.9	7.9	4.59523e-84	2	Glia
Plekha5	6.61021e-88	0.892847	51.3	32.5	2.12452e-83	2	Glia
Acaca	1.49422e-87	1.47281	30.1	14.8	4.80242e-83	2	Glia
Cab39l	2.47194e-85	1.61129	28	13.4	7.94481e-81	2	Glia
Sat1	3.60721e-85	1.50769	24.6	10.5	1.15936e-80	2	Glia
Mvb12b	2.99574e-84	1.79472	23.5	10.1	9.62831e-80	2	Glia
Wdpcp	3.80413e-83	1.36822	32.7	17.2	1.22265e-78	2	Glia
St5	9.5388e-81	1.19778	31.8	16.3	3.06577e-76	2	Glia
Gm35188	1.08096e-80	1.53893	27.2	12.9	3.47422e-76	2	Glia
Gm4951	2.0447e-78	1.62883	21.8	9.1	6.57168e-74	2	Glia
Lrrtm3	1.30397e-75	1.40935	28.5	14	4.19095e-71	2	Glia
Camk2d	1.54048e-75	0.685342	66.4	51.7	4.95111e-71	2	Glia
Psme4	1.01661e-74	1.03094	45.6	30.5	3.26738e-70	2	Glia
Mat2a	3.16089e-74	1.15557	36.8	21.5	1.01591e-69	2	Glia
2210408F21Rik	1.98547e-73	1.25759	30.1	15.6	6.38129e-69	2	Glia
Mxi1	5.26865e-73	1.70883	20.4	8.6	1.69334e-68	2	Glia
Scd2	6.21593e-72	1.36172	28.5	14.6	1.9978e-67	2	Glia
Map3k1	6.00202e-70	1.23652	23.8	10.8	1.92905e-65	2	Glia
Rarb	1.5171e-69	1.30374	22.8	10.2	4.87596e-65	2	Glia
Garem1	2.13242e-69	1.40009	24.5	11.7	6.8536e-65	2	Glia
Tanc1	3.19032e-69	1.08615	36.3	21.2	1.02537e-64	2	Glia
Fndc3b	9.09494e-69	0.743099	57.6	43.8	2.92311e-64	2	Glia
Upp2	1.45155e-68	1.45501	25.5	12.7	4.66528e-64	2	Glia
Fam78b	1.12095e-67	1.51705	22.4	10.3	3.60273e-63	2	Glia
1700025G04Rik	1.33097e-67	1.09378	31	16.9	4.27774e-63	2	Glia
Timp3	5.271e-66	0.599602	47.6	30.6	1.6941e-61	2	Glia
Antxr1	8.74512e-65	0.871694	41.3	26	2.81068e-60	2	Glia
5330438D12Rik	2.19747e-64	1.17797	36.1	22.2	7.06268e-60	2	Glia
Spidr	1.6932e-63	1.59631	22.5	10.7	5.44195e-59	2	Glia
Plekhg1	4.77667e-62	1.06716	22.4	10.3	1.53522e-57	2	Glia
Slc44a1	2.42095e-59	1.04626	38.3	24.8	7.78095e-55	2	Glia
Clasp1	1.75116e-58	1.17141	32.2	19.4	5.62824e-54	2	Glia
Acvr1	5.19525e-58	1.2344	28.5	16.1	1.66975e-53	2	Glia
Xkr4	6.21785e-58	1.51025	31.8	19.2	1.99842e-53	2	Glia
Spata13	2.52866e-57	1.4626	20.8	10	8.12711e-53	2	Glia
Nek1	3.22952e-53	1.33676	24.5	13.4	1.03797e-48	2	Glia
Pnisr	2.62893e-52	0.71266	55	43.4	8.44939e-48	2	Glia
Cpe	6.92471e-52	0.881887	41.2	27.9	2.2256e-47	2	Glia
Gphn	3.03342e-49	0.559109	68.1	59.8	9.74941e-45	2	Glia
Peli1	1.13888e-47	0.958263	32.4	20.4	3.66037e-43	2	Glia
Metap1d	5.48609e-47	1.21491	23.7	13.1	1.76323e-42	2	Glia
Txnip	2.70217e-45	0.696392	43	29.4	8.68477e-41	2	Glia
Fgfr1	7.07354e-45	0.92883	31.3	19.7	2.27343e-40	2	Glia
Nr6a1	2.42179e-43	0.945164	32.6	21.3	7.78364e-39	2	Glia
Wwox	2.639e-43	0.660183	45.1	32.4	8.48174e-39	2	Glia
Zfand6	4.59579e-43	0.904471	36.5	25.4	1.47709e-38	2	Glia
Fbxw7	1.28336e-42	1.02078	29.5	18.7	4.12471e-38	2	Glia
Csnk1a1	6.74513e-42	0.693655	46.6	35.8	2.16788e-37	2	Glia
Mkln1	9.18469e-42	0.765079	46	35.9	2.95196e-37	2	Glia
Tnik	2.39518e-40	0.898866	30.7	19.6	7.69811e-36	2	Glia
H2-D1	4.13624e-40	0.606044	46.8	33.1	1.32939e-35	2	Glia
Chpt1	1.44559e-39	1.36529	20.4	11.4	4.64614e-35	2	Glia
Spire1	1.65828e-39	1.18846	20.1	11	5.32972e-35	2	Glia
Tmem245	1.07945e-38	0.979931	29.8	19.5	3.46934e-34	2	Glia
Ppp2r3a	2.13458e-38	0.700029	42.5	31.4	6.86054e-34	2	Glia
Cachd1	3.30696e-38	0.857412	26.9	16.4	1.06286e-33	2	Glia
Rasa2	1.26344e-37	0.917985	27.9	17.8	4.0607e-33	2	Glia
Pcgf5	8.10708e-37	1.22052	24.7	15.3	2.60561e-32	2	Glia
Ptprs	6.07729e-36	1.05209	25.6	16.2	1.95324e-31	2	Glia
Ksr1	7.04902e-36	0.973049	24.1	14.6	2.26556e-31	2	Glia
Kif1b	4.20376e-35	0.666304	46.5	37.3	1.35109e-30	2	Glia
Pard3bos1	9.69118e-35	0.856108	32	21.9	3.11475e-30	2	Glia
Dock1	1.75793e-34	0.597633	38.7	27.6	5.64999e-30	2	Glia
Hmgcll1	2.09531e-34	1.10876	21.6	12.7	6.73432e-30	2	Glia
Tra2a	7.27618e-34	0.795272	38.8	29.6	2.33857e-29	2	Glia
Cd9	1.67014e-33	0.53639	47.4	36.8	5.36783e-29	2	Glia
Sash1	5.97239e-33	0.557274	39	28	1.91953e-28	2	Glia
Cpeb2	2.86712e-32	1.02617	22.1	13.5	9.21493e-28	2	Glia
Lncppara	3.73695e-31	1.08721	25.3	16.8	1.20105e-26	2	Glia
Bcas3	4.68593e-31	0.699129	40.8	31.6	1.50606e-26	2	Glia
Nktr	2.16502e-30	0.66615	42.3	33.9	6.95839e-26	2	Glia
Zfp638	1.76494e-29	0.694634	42.2	33.9	5.67251e-25	2	Glia
Lrch3	2.22096e-29	0.719712	37.6	29	7.13817e-25	2	Glia
Cplane1	2.33111e-29	0.83367	29.3	20.5	7.49219e-25	2	Glia
Ttc14	3.31076e-29	0.711722	39.7	31.4	1.06408e-24	2	Glia
Cadm2	5.63814e-29	2.22148	22.4	14.9	1.8121e-24	2	Glia
Gm37240	2.69708e-28	0.858046	29.5	20.9	8.66843e-24	2	Glia
Trim33	2.95621e-28	0.996892	24.7	16.6	9.50124e-24	2	Glia
Numb	3.04489e-28	0.784318	37	28.7	9.78626e-24	2	Glia
Cbfb	7.6947e-28	1.01026	21	13.2	2.47308e-23	2	Glia
Ptk2	1.09855e-27	0.638623	43.4	35.3	3.53073e-23	2	Glia
Dpysl2	5.19612e-27	0.922987	21.3	13.4	1.67003e-22	2	Glia
Nhsl1	8.75762e-27	0.737689	26.9	18.1	2.8147e-22	2	Glia
Rfx3	1.30089e-26	0.709966	33.4	24.9	4.18106e-22	2	Glia
Etnk1	3.36372e-26	0.906245	22.6	14.8	1.0811e-21	2	Glia
Herc6	4.09461e-26	0.962625	20.8	13.1	1.31601e-21	2	Glia
Snrnp70	9.12862e-26	0.742923	37.1	29.7	2.93394e-21	2	Glia
Slc25a36	2.11622e-24	0.863242	24.8	17.1	6.80153e-20	2	Glia
Mef2c	2.92374e-24	0.537511	34.4	25.8	9.39689e-20	2	Glia
Hs2st1	5.32662e-23	0.898014	24.7	17.3	1.71198e-18	2	Glia
Phka1	8.86603e-23	0.93279	22.3	15.1	2.84954e-18	2	Glia
Map4	9.17973e-23	0.62079	38.8	31.1	2.95037e-18	2	Glia
Bbs9	1.02934e-22	0.890884	24.8	17.6	3.30831e-18	2	Glia
Stat1	1.15211e-22	0.985045	20.7	13.6	3.70287e-18	2	Glia
Rsrp1	4.64977e-22	0.577873	42.7	36.2	1.49444e-17	2	Glia
Xrcc4	1.54344e-21	0.812937	23	15.8	4.96061e-17	2	Glia
Itch	2.06384e-21	0.726057	32.9	25.9	6.63318e-17	2	Glia
Grb10	2.54018e-21	0.654591	31.2	23.7	8.16414e-17	2	Glia
Chd6	9.90846e-21	0.583602	38.4	31.7	3.18458e-16	2	Glia
Tia1	1.25944e-20	0.815995	24.7	17.9	4.04785e-16	2	Glia
Spata6	2.1749e-20	0.840553	22.1	15.3	6.99014e-16	2	Glia
Umad1	4.8783e-20	0.734864	24.1	17.1	1.56789e-15	2	Glia
Ckap5	6.6859e-20	0.86147	22.1	15.6	2.14885e-15	2	Glia
Srek1	3.44427e-19	0.575927	38.3	31.9	1.10699e-14	2	Glia
Zfp950	5.46829e-19	0.780706	27	20.5	1.75751e-14	2	Glia
Ogt	1.02947e-18	0.562706	36.8	30.4	3.30871e-14	2	Glia
Hnrnpdl	1.47255e-18	0.737511	27.5	20.9	4.73278e-14	2	Glia
Ccn1	2.00857e-18	0.692329	26.9	19.6	6.45553e-14	2	Glia
Plscr4	2.13764e-18	0.779823	23.7	17.1	6.87037e-14	2	Glia
Pkp4	2.15459e-18	0.521887	23.9	16.8	6.92484e-14	2	Glia
Ppp2r2a	2.45141e-18	0.810023	25.3	18.9	7.87882e-14	2	Glia
Dync2h1	2.8677e-18	0.862368	22.8	16.6	9.2168e-14	2	Glia
Crtc3	5.39156e-18	0.730278	25.8	19.4	1.73285e-13	2	Glia
Htt	2.76406e-17	0.801263	21.1	15.1	8.8837e-13	2	Glia
Dleu2	2.90382e-17	0.509576	27.5	20.5	9.33287e-13	2	Glia
Dennd5a	3.51958e-17	0.725603	24.2	17.9	1.13119e-12	2	Glia
Ptpn12	4.10137e-17	0.691248	28.4	22	1.31818e-12	2	Glia
Ankrd28	9.33964e-17	0.78282	26.7	20.8	3.00176e-12	2	Glia
Arhgap5	8.1933e-16	0.641176	35.1	29.7	2.63333e-11	2	Glia
Klf7	1.30872e-15	0.565143	34.5	28.9	4.20622e-11	2	Glia
Lcorl	1.44746e-15	0.756252	20.7	14.9	4.65214e-11	2	Glia
Hnrnph1	1.67743e-15	0.530603	37.3	31.9	5.39126e-11	2	Glia
Prpf4b	2.10876e-15	0.517631	39.8	34.4	6.77755e-11	2	Glia
Nhs	4.65621e-15	0.610126	20.6	14.7	1.49651e-10	2	Glia
Pten	8.66032e-15	0.635417	32.7	27.4	2.78343e-10	2	Glia
1110051M20Rik	1.27271e-14	0.792499	24.8	19.4	4.09049e-10	2	Glia
Evi5	2.16421e-14	0.709794	26	20.7	6.95576e-10	2	Glia
5031425E22Rik	2.19258e-14	0.655168	27.9	22.5	7.04696e-10	2	Glia
Fubp1	3.23053e-14	0.554482	31.5	26.2	1.03829e-09	2	Glia
Rnf217	3.74623e-14	0.583967	30	24.3	1.20404e-09	2	Glia
Zbtb38	4.15109e-13	0.753101	23.5	18.6	1.33416e-08	2	Glia
Ccdc50	4.59743e-13	0.630462	26.3	21.1	1.47761e-08	2	Glia
Hipk2	5.33882e-13	0.633529	23	17.6	1.7159e-08	2	Glia
Prdm5	8.11029e-13	0.704171	22	16.9	2.60665e-08	2	Glia
Atrn	1.42264e-12	0.738342	23.3	18.5	4.57237e-08	2	Glia
Sfswap	1.69892e-12	0.711215	23	18.1	5.46032e-08	2	Glia
Cspp1	1.03597e-11	0.563497	28.5	23.8	3.32962e-07	2	Glia
Xpr1	1.43437e-11	0.643708	23	18.2	4.61008e-07	2	Glia
Sgce	3.66228e-11	0.767695	20.2	15.6	1.17706e-06	2	Glia
Ascc3	8.69928e-11	0.520868	31.8	27.6	2.79595e-06	2	Glia
Gprasp1	1.93423e-10	0.654878	21.5	17.2	6.21662e-06	2	Glia
Rnf213	2.87552e-10	0.544649	20.4	15.7	9.24194e-06	2	Glia
Zc3h12b	2.6774e-09	0.621057	21.5	17.4	8.60517e-05	2	Glia
Spred1	2.92089e-09	0.652983	20.1	16	9.38773e-05	2	Glia
Kirrel	4.73279e-09	0.706665	23.1	19.2	0.000152112	2	Glia
Ptpn4	1.15462e-08	0.602182	22.6	18.9	0.000371094	2	Glia
Rbm5	2.20205e-08	0.542362	28.1	24.7	0.000707738	2	Glia
Anks1	4.82281e-08	0.553955	20.2	16.5	0.00155005	2	Glia
Zmynd8	6.9101e-08	0.515661	24.6	21	0.00222091	2	Glia
Srrm1	7.59981e-08	0.553966	22.8	19.3	0.00244258	2	Glia
Senp7	9.49841e-08	0.616744	22.5	19.2	0.00305279	2	Glia
Rb1	1.32077e-07	0.502343	23.5	20.1	0.00424497	2	Glia
Lgr4	1.65414e-07	0.608705	23.3	20	0.0053164	2	Glia
4632427E13Rik	1.82167e-07	0.619322	20.6	17.3	0.00585485	2	Glia
Otud7b	1.37614e-06	0.554823	24.7	21.9	0.044229	2	Glia
Gm2516	0	7.92207	29.8	0.1	0	3	Neuron
Gm45321	0	7.8855	38.1	0.2	0	3	Neuron
4930555F03Rik	0	7.44244	43.3	0.4	0	3	Neuron
Gm15398	0	7.27777	47.4	0.5	0	3	Neuron
C130073E24Rik	0	7.04506	60	1.1	0	3	Neuron
Galntl6	0	6.82271	75.4	3.7	0	3	Neuron
Caln1	0	6.78891	21	0.2	0	3	Neuron
Dscaml1	0	6.72217	46.3	0.3	0	3	Neuron
Hs3st5	0	6.63326	53.3	0.7	0	3	Neuron
Ralyl	0	6.60927	76.9	2.8	0	3	Neuron
Tafa1	0	6.60741	44.1	1.8	0	3	Neuron
Gpr158	0	6.5577	31.3	0.3	0	3	Neuron
Ptprn2	0	6.51266	60.6	0.9	0	3	Neuron
Gabrg3	0	6.51098	65.2	1.5	0	3	Neuron
5330434G04Rik	0	6.50148	45.9	0.4	0	3	Neuron
Gm26871	0	6.48377	80.1	3	0	3	Neuron
Gm45341	0	6.48242	28.7	0.2	0	3	Neuron
Gm45323	0	6.29128	39.1	0.5	0	3	Neuron
Chrna7	0	6.28477	42.3	0.6	0	3	Neuron
Lrfn5	0	6.25469	54	1.3	0	3	Neuron
Arpp21	0	6.24396	32.5	0.3	0	3	Neuron
Myt1l	0	6.23785	63.2	1.3	0	3	Neuron
Srrm3	0	6.20738	34.7	0.3	0	3	Neuron
Ndst4	0	6.1995	54	1.3	0	3	Neuron
Dscam	0	6.15805	52.9	0.9	0	3	Neuron
Hecw1	0	6.15552	32.3	0.3	0	3	Neuron
Pcdh15	0	6.15134	79.5	4.9	0	3	Neuron
Olfm3	0	6.14813	28	0.4	0	3	Neuron
Sidt1	0	6.12609	27.6	0.3	0	3	Neuron
Nol4	0	6.12371	33.2	0.4	0	3	Neuron
Snhg11	0	6.09878	75.9	3	0	3	Neuron
Csmd3	0	6.08356	56.1	1.7	0	3	Neuron
Lingo2	0	6.00478	38.2	1.3	0	3	Neuron
4930532I03Rik	0	5.9994	21.1	0.2	0	3	Neuron
Cntn5	0	5.99634	36.9	2	0	3	Neuron
Dcc	0	5.93372	20.1	0.4	0	3	Neuron
Epha6	0	5.92385	56.4	2	0	3	Neuron
Sgcz	0	5.85878	23.4	1	0	3	Neuron
Kcnq3	0	5.85821	74	3.7	0	3	Neuron
Cntnap2	0	5.83405	72.3	5.1	0	3	Neuron
Rbfox1	0	5.83234	74.2	13.2	0	3	Neuron
Syt1	0	5.79468	82.4	6.3	0	3	Neuron
Egfem1	0	5.78653	40.6	1.1	0	3	Neuron
Epha5	0	5.78536	56.9	2.4	0	3	Neuron
Fgf14	0	5.76826	78.9	3.8	0	3	Neuron
Phactr3	0	5.745	26	0.3	0	3	Neuron
Zfp804a	0	5.71187	38.2	1.2	0	3	Neuron
Unc79	0	5.69904	54.7	1.2	0	3	Neuron
Fam135b	0	5.6816	25.3	0.3	0	3	Neuron
Rit2	0	5.66782	54.2	1.2	0	3	Neuron
Fam155a	0	5.65666	89.5	7.9	0	3	Neuron
Kcnc2	0	5.61709	55.1	1.4	0	3	Neuron
Alk	0	5.60751	46.7	2.6	0	3	Neuron
Jakmip2	0	5.54419	34.3	0.4	0	3	Neuron
Nrg3os	0	5.53623	50.1	1.5	0	3	Neuron
Fstl5	0	5.53591	61	2.1	0	3	Neuron
Grid2	0	5.53444	83.2	8.1	0	3	Neuron
Ksr2	0	5.51367	25.6	0.3	0	3	Neuron
Rspo2	0	5.50271	24.9	0.5	0	3	Neuron
Stxbp5l	0	5.49584	39.6	0.9	0	3	Neuron
Ptprr	0	5.49516	37.9	0.8	0	3	Neuron
Hs3st2	0	5.49113	28.6	0.5	0	3	Neuron
Clvs1	0	5.48483	47.7	1.1	0	3	Neuron
Chat	0	5.47572	24.5	0.3	0	3	Neuron
Pak7	0	5.45696	21.3	0.3	0	3	Neuron
Tnr	0	5.4112	23.4	0.4	0	3	Neuron
Gria2	0	5.40383	46.8	1.1	0	3	Neuron
Pcsk2	0	5.35562	60.2	2.1	0	3	Neuron
A830018L16Rik	0	5.35431	35	0.8	0	3	Neuron
Snap91	0	5.34615	51.6	1.2	0	3	Neuron
Cdh12	0	5.32592	30.7	0.8	0	3	Neuron
Unc5d	0	5.3138	21.8	0.7	0	3	Neuron
Pantr1	0	5.30182	23.3	0.4	0	3	Neuron
Kcnj3	0	5.28111	35.3	1	0	3	Neuron
Gm20642	0	5.27893	50.2	1.6	0	3	Neuron
Sgpp2	0	5.27009	42	0.9	0	3	Neuron
Fam163a	0	5.24059	41.1	1	0	3	Neuron
Fgf13	0	5.21258	89.6	11.6	0	3	Neuron
Pld5	0	5.1897	31.3	1.1	0	3	Neuron
Dpp6	0	5.18247	75.5	4.7	0	3	Neuron
Gabrb3	0	5.1604	51.2	1.3	0	3	Neuron
Unc13a	0	5.15158	23.8	0.4	0	3	Neuron
Jakmip3	0	5.14952	20.7	0.4	0	3	Neuron
Thsd7b	0	5.11829	36.6	1.8	0	3	Neuron
9530059O14Rik	0	5.11742	26.8	1	0	3	Neuron
Srrm4	0	5.07124	30.3	0.8	0	3	Neuron
Camk4	0	5.07	34.9	0.9	0	3	Neuron
Grik1	0	5.06232	51.4	5.9	0	3	Neuron
Elavl3	0	5.02662	34.9	0.7	0	3	Neuron
Cntnap5a	0	5.01154	44.1	1.2	0	3	Neuron
Iqsec3	0	5.00145	20.3	0.3	0	3	Neuron
Gm1043	0	5.00082	25.6	0.5	0	3	Neuron
Nrg3	0	5.0002	88.5	13.3	0	3	Neuron
Lrrtm4	0	4.98261	78.3	7.4	0	3	Neuron
Elavl4	0	4.93459	68.5	3.6	0	3	Neuron
Unc5c	0	4.92186	45.2	2.2	0	3	Neuron
Rab3c	0	4.92168	62.3	2.7	0	3	Neuron
Rims2	0	4.90565	62.5	3.3	0	3	Neuron
Otud7a	0	4.88828	31.9	0.9	0	3	Neuron
Snap25	0	4.8765	69.9	3.7	0	3	Neuron
Frmpd4	0	4.84631	44.1	1.4	0	3	Neuron
Add2	0	4.83628	20.1	0.4	0	3	Neuron
Syt14	0	4.82916	39.2	1.4	0	3	Neuron
Entpd3	0	4.80947	23.3	0.5	0	3	Neuron
Celf3	0	4.8094	36.6	1	0	3	Neuron
Nfasc	0	4.72869	40.7	1.4	0	3	Neuron
Slc44a5	0	4.72152	32.3	1.6	0	3	Neuron
Rimbp2	0	4.71823	34.1	0.9	0	3	Neuron
Dgkb	0	4.71481	46.4	5.2	0	3	Neuron
4930590L20Rik	0	4.68232	20.1	0.6	0	3	Neuron
Khdrbs2	0	4.65429	62.6	4	0	3	Neuron
Pacsin1	0	4.57653	24	0.6	0	3	Neuron
Camk2a	0	4.57479	24.3	0.7	0	3	Neuron
Galnt13	0	4.55553	39.5	1.3	0	3	Neuron
Gria1	0	4.5366	37	1.9	0	3	Neuron
Nos1	0	4.53333	39.1	4.3	0	3	Neuron
Kcnq2	0	4.51565	21.7	0.4	0	3	Neuron
Crmp1	0	4.44075	21.5	0.5	0	3	Neuron
Mdga2	0	4.43552	75.2	6.7	0	3	Neuron
Ppp2r2c	0	4.41266	23.1	0.6	0	3	Neuron
Nell1	0	4.38394	21.3	0.8	0	3	Neuron
Cadps	0	4.37298	66.4	4.7	0	3	Neuron
Ppfia2	0	4.35118	61.2	3.3	0	3	Neuron
Garnl3	0	4.34744	62.8	5.2	0	3	Neuron
Ctnna2	0	4.33643	75.5	5.8	0	3	Neuron
Cacna1b	0	4.33082	47	1.8	0	3	Neuron
Pcbp3	0	4.2748	68.5	7.9	0	3	Neuron
Syn1	0	4.26333	28.3	0.9	0	3	Neuron
Kcnd2	0	4.26208	58.3	4.6	0	3	Neuron
Cdh18	0	4.25974	25.4	1.1	0	3	Neuron
Trpm3	0	4.23382	68.7	7.6	0	3	Neuron
Sv2b	0	4.22984	25.7	0.8	0	3	Neuron
Spock3	0	4.19963	38.4	2.5	0	3	Neuron
Ctnnd2	0	4.19638	65.4	5.7	0	3	Neuron
Lrp1b	0	4.196	32.9	3.6	0	3	Neuron
1700111E14Rik	0	4.16905	31.4	1.7	0	3	Neuron
Nrxn3	0	4.15969	39.2	2.5	0	3	Neuron
Tmem178b	0	4.14039	46.5	3.1	0	3	Neuron
Nav3	0	4.13825	68.1	7.4	0	3	Neuron
Oprm1	0	4.13739	22.7	0.8	0	3	Neuron
Slc7a14	0	4.12913	50	2.7	0	3	Neuron
Mapt	0	4.128	48.7	2.7	0	3	Neuron
Syt6	0	4.11315	31.2	1.8	0	3	Neuron
9330182L06Rik	0	4.11284	44.2	2.8	0	3	Neuron
Unc80	0	4.10101	46.3	2.2	0	3	Neuron
Adgrb3	0	4.07746	81.3	9.7	0	3	Neuron
Celf4	0	4.02121	61.6	5.5	0	3	Neuron
Pclo	0	4.01127	66.7	7.2	0	3	Neuron
Anks1b	0	3.99342	54.8	3.8	0	3	Neuron
Usp29	0	3.98426	27.6	1.2	0	3	Neuron
Nrxn1	0	3.97881	79.8	6.6	0	3	Neuron
Sphkap	0	3.96694	22.3	1.2	0	3	Neuron
Scn8a	0	3.96604	22.1	0.8	0	3	Neuron
Tafa2	0	3.95203	28.6	3	0	3	Neuron
Camk2b	0	3.93495	22.6	0.9	0	3	Neuron
Gria4	0	3.91579	66.3	6.8	0	3	Neuron
Scn9a	0	3.88258	23.2	0.9	0	3	Neuron
Grk3	0	3.866	53.5	3.9	0	3	Neuron
Atp8a2	0	3.85828	35.3	2	0	3	Neuron
Tenm2	0	3.83223	41.5	6.4	0	3	Neuron
Scn5a	0	3.82327	30.6	1.3	0	3	Neuron
Nrg1	0	3.81256	28	1.6	0	3	Neuron
Ank2	0	3.79744	90.9	26.9	0	3	Neuron
Syn3	0	3.79239	66.6	12.7	0	3	Neuron
Kif1a	0	3.785	35.1	2.2	0	3	Neuron
Ntrk3	0	3.7817	24.1	2.5	0	3	Neuron
Dlg2	0	3.77355	83.7	18.4	0	3	Neuron
Gm15336	0	3.75584	28.2	1.5	0	3	Neuron
Dgki	0	3.75481	63.2	7.3	0	3	Neuron
Ptprn	0	3.73424	40.3	2.5	0	3	Neuron
Vat1l	0	3.71702	25.1	1.5	0	3	Neuron
Neurl1a	0	3.70954	33.2	1.8	0	3	Neuron
Mapk10	0	3.69927	67.5	7.6	0	3	Neuron
Grik4	0	3.66003	48.3	3.7	0	3	Neuron
Dock3	0	3.65945	49.8	4	0	3	Neuron
Chd5	0	3.65288	30	2	0	3	Neuron
Syt9	0	3.64617	22.7	1.2	0	3	Neuron
Nmnat2	0	3.6293	26.6	1.3	0	3	Neuron
Ptprt	0	3.61826	40.5	8.6	0	3	Neuron
Soga3	0	3.60455	35.1	2.1	0	3	Neuron
Kif5a	0	3.6042	38.5	2.2	0	3	Neuron
Grm7	0	3.58065	43.8	8.8	0	3	Neuron
Mir670hg	0	3.58009	26.4	1.6	0	3	Neuron
Cntn1	0	3.5559	53.9	5.2	0	3	Neuron
Scn2a	0	3.53363	42.3	3.7	0	3	Neuron
Ret	0	3.53057	34.5	2	0	3	Neuron
Rgs7	0	3.50544	50.1	3.4	0	3	Neuron
Cnr1	0	3.49544	30.2	2.3	0	3	Neuron
Pcdh9	0	3.49071	66.2	12.1	0	3	Neuron
Pex5l	0	3.46091	24.8	1.3	0	3	Neuron
Kcnb2	0	3.45904	72	10.8	0	3	Neuron
Nlgn1	0	3.45251	79.8	20.6	0	3	Neuron
Pirt	0	3.42851	27.4	1.8	0	3	Neuron
Dner	0	3.42414	45.9	2.7	0	3	Neuron
A330076H08Rik	0	3.42356	46.1	4.6	0	3	Neuron
Mtcl1	0	3.41283	40.6	3.6	0	3	Neuron
Slc5a7	0	3.40798	26.8	2	0	3	Neuron
Elavl2	0	3.38043	20.7	1.6	0	3	Neuron
Ppm1h	0	3.37366	60.5	10.2	0	3	Neuron
A230057D06Rik	0	3.36175	59.7	8	0	3	Neuron
Ncam2	0	3.35461	81.2	14.4	0	3	Neuron
Xkr6	0	3.35057	49.2	5.3	0	3	Neuron
Nalcn	0	3.34567	46.7	3.6	0	3	Neuron
Kcnt2	0	3.33511	51.5	11.4	0	3	Neuron
Sh3gl2	0	3.3255	21.4	1.6	0	3	Neuron
Plcxd3	0	3.31762	36.9	4	0	3	Neuron
Ccser1	0	3.2798	66.7	12.3	0	3	Neuron
Lix1	0	3.26548	28.6	2.1	0	3	Neuron
Kif5c	0	3.24519	41.1	4.2	0	3	Neuron
Syn2	0	3.23505	41.2	3.9	0	3	Neuron
Pde1c	0	3.22355	30.5	3.4	0	3	Neuron
Dpysl5	0	3.20758	24.2	1.7	0	3	Neuron
Dpyd	0	3.19267	73.6	21.6	0	3	Neuron
Agbl4	0	3.19173	67.1	10.2	0	3	Neuron
Fmn2	0	3.17995	38	3.2	0	3	Neuron
Scn3a	0	3.13957	40.3	2.7	0	3	Neuron
Zcchc18	0	3.12684	25.9	1.7	0	3	Neuron
Eml5	0	3.11105	61	11.8	0	3	Neuron
Enox1	0	3.1056	42.7	6.5	0	3	Neuron
Arhgef28	0	3.10431	61.8	11	0	3	Neuron
Arhgap26	0	3.09882	68.3	13	0	3	Neuron
Chsy3	0	3.09225	35.8	4.8	0	3	Neuron
Fhod3	0	3.09202	53	6.8	0	3	Neuron
Lsamp	0	3.07806	74	15.6	0	3	Neuron
Rtn1	0	3.07376	55.5	7	0	3	Neuron
Ebf3	0	3.07215	30.2	2.3	0	3	Neuron
Tm4sf4	0	3.06606	28.6	2.8	0	3	Neuron
9630014M24Rik	0	3.05611	29.2	2.4	0	3	Neuron
Pcsk1	0	3.04901	25.2	2.4	0	3	Neuron
Grid1	0	3.03234	28.6	2.8	0	3	Neuron
Meg3	0	3.00744	90.9	33.7	0	3	Neuron
Map6	0	2.98623	38.1	4.4	0	3	Neuron
Sema6d	0	2.9838	67.1	12.8	0	3	Neuron
Mirg	0	2.93493	29.2	2.7	0	3	Neuron
Frmd4a	0	2.8967	68.1	15.1	0	3	Neuron
Gucy1a2	0	2.87248	42.2	4.8	0	3	Neuron
Csrnp3	0	2.8536	21.7	1.6	0	3	Neuron
Ahi1	0	2.85072	60.1	13	0	3	Neuron
Sgsm1	0	2.84894	24.1	2.1	0	3	Neuron
Rian	0	2.8341	72.1	17	0	3	Neuron
Nsg2	0	2.82149	31.1	3.2	0	3	Neuron
Ass1	0	2.80495	31.3	4.3	0	3	Neuron
Eml6	0	2.79096	61.1	13.5	0	3	Neuron
Prph	0	2.78536	33.3	4.1	0	3	Neuron
Dlgap2	0	2.78291	36.7	5.7	0	3	Neuron
Smpd3	0	2.77498	57.2	10.3	0	3	Neuron
Ncoa7	0	2.74474	60.4	13.5	0	3	Neuron
Oxr1	0	2.73513	70.3	19.2	0	3	Neuron
Snhg14	0	2.72613	35.7	4.4	0	3	Neuron
Hs6st3	0	2.72069	38.6	4.8	0	3	Neuron
Cdr1os	0	2.66845	45.9	5.7	0	3	Neuron
Gramd1b	0	2.66722	50.8	10.7	0	3	Neuron
Gap43	0	2.66517	35.3	3.6	0	3	Neuron
Cadm1	0	2.64099	72.9	22.6	0	3	Neuron
Cacna1a	0	2.63639	53.5	10.6	0	3	Neuron
Dnm3	0	2.62364	55.7	7.8	0	3	Neuron
Negr1	0	2.62362	69.4	18.6	0	3	Neuron
Sgip1	0	2.61329	68.9	15	0	3	Neuron
Asic2	0	2.59122	68.5	18.3	0	3	Neuron
Erc2	0	2.56876	66.2	13.3	0	3	Neuron
Robo1	0	2.55259	54.5	14.6	0	3	Neuron
Arfgef3	0	2.53558	38.8	4.8	0	3	Neuron
B830012L14Rik	0	2.49989	41.9	6.9	0	3	Neuron
Scg2	0	2.48452	49.6	11.5	0	3	Neuron
Stmn2	0	2.45836	52.9	9.5	0	3	Neuron
Tox	0	2.43095	48.6	11	0	3	Neuron
Slit2	0	2.42956	61.3	13.6	0	3	Neuron
Lrrfip1	0	2.42769	70.4	23.8	0	3	Neuron
Plekha6	0	2.41929	39.8	5.2	0	3	Neuron
C530008M17Rik	0	2.40166	42.9	6.1	0	3	Neuron
Peg3	0	2.3626	47.1	8.3	0	3	Neuron
Map2	0	2.34151	53.3	9.2	0	3	Neuron
Slc2a13	0	2.29986	35.5	5.4	0	3	Neuron
B3galt1	0	2.2998	58.2	14.9	0	3	Neuron
Fgf12	0	2.29853	31.2	4	0	3	Neuron
Frmd5	0	2.29846	55	10.2	0	3	Neuron
Rgs9	0	2.25743	35.3	5.8	0	3	Neuron
Dclk1	0	2.23497	47.8	8.9	0	3	Neuron
Reps2	0	2.20985	25.9	2.8	0	3	Neuron
Cyth3	0	2.20065	54.3	14.5	0	3	Neuron
Fam78b	0	2.11068	43.9	8.7	0	3	Neuron
Gnao1	0	2.06695	48.2	11.3	0	3	Neuron
Amph	0	2.04379	35.2	5.5	0	3	Neuron
Xkr4	0	1.86636	60.6	16.9	0	3	Neuron
Dlgap1	0	1.77663	52.1	12.4	0	3	Neuron
Rbms3	0	1.69369	85	60.2	0	3	Neuron
Cdh2	0	1.511	57.8	14.6	0	3	Neuron
Kcnip4	0	1.50069	93.6	44	0	3	Neuron
Ncam1	0	1.448	69.7	22.9	0	3	Neuron
Sntg1	0	1.31874	65.3	16.3	0	3	Neuron
Scg5	4.14549e-293	2.4039	27.2	3.4	1.33236e-293	3	Neuron
Htr2b	2.60007e-293	2.60314	28.2	3.8	8.35664e-293	3	Neuron
Sema4d	7.30728e-293	2.37116	24.3	2.7	2.34856e-294	3	Neuron
Abca7	6.23751e-293	2.75372	21.4	2	2.00473e-293	3	Neuron
Cadps2	2.8961e-293	3.06945	29	4.4	9.30806e-289	3	Neuron
Bin1	1.22914e-292	2.19838	34.5	6	3.95046e-288	3	Neuron
Tmem117	4.08046e-290	2.23842	45.3	11	1.31146e-285	3	Neuron
Sybu	6.91229e-289	3.08629	23.2	2.6	2.22161e-284	3	Neuron
Kcnq5	1.21524e-288	1.95606	70.2	28.7	3.90577e-284	3	Neuron
Azin2	6.26538e-287	2.67542	23.3	2.6	2.01369e-282	3	Neuron
Kirrel3	3.69105e-285	3.01646	22.9	2.6	1.1863e-280	3	Neuron
Srgap3	6.1944e-284	1.7634	45	10.3	1.99088e-279	3	Neuron
Specc1	1.44892e-283	2.29147	32.3	5.5	4.65683e-279	3	Neuron
Nap1l5	1.5927e-280	2.90054	21.3	2.2	5.11893e-276	3	Neuron
Map1b	5.83144e-277	2.12138	65.9	26.5	1.87422e-272	3	Neuron
B230216N24Rik	1.40595e-275	2.71817	22.7	2.6	4.51873e-271	3	Neuron
Cacna1e	1.56852e-270	2.51069	36.2	7.6	5.04123e-266	3	Neuron
Greb1l	3.9386e-270	2.70883	20.1	2	1.26587e-265	3	Neuron
Unc13c	5.29444e-270	2.89556	27.6	4.2	1.70163e-265	3	Neuron
Osbpl6	1.07045e-268	2.34761	24.8	3.2	3.44041e-264	3	Neuron
Trpc4	4.0671e-266	2.41852	33.3	6.3	1.30717e-261	3	Neuron
Chn1	1.44301e-265	1.96787	36.4	7.2	4.63782e-261	3	Neuron
Lrrtm3	2.65883e-265	1.72547	48.2	12.7	8.54548e-261	3	Neuron
Xylt1	3.91708e-262	2.25902	36.2	7.6	1.25895e-257	3	Neuron
Ptprg	4.96901e-261	2.02609	69.2	36.3	1.59704e-256	3	Neuron
Pde10a	2.45492e-257	1.49241	72.9	31.8	7.89012e-253	3	Neuron
Stmn3	8.38436e-255	2.28325	27.4	4.3	2.69473e-250	3	Neuron
Maml3	1.07526e-253	1.76887	57.4	19.9	3.45587e-249	3	Neuron
Coro2b	8.41936e-253	2.1403	22.7	2.8	2.70598e-248	3	Neuron
Lrrc4c	3.52937e-245	0.944825	54.9	15.3	1.13434e-240	3	Neuron
Pcsk1n	3.05996e-243	2.3102	31.7	6.1	9.83472e-239	3	Neuron
Rgmb	2.56933e-240	1.92919	42.9	11.1	8.25783e-236	3	Neuron
Jazf1	1.41584e-239	1.8955	43.1	11.1	4.5505e-235	3	Neuron
Vcan	7.94557e-232	2.18437	26.5	4.4	2.5537e-227	3	Neuron
Tiam2	8.51012e-227	1.96739	27.4	4.8	2.73515e-222	3	Neuron
Hmgcr	2.37896e-226	2.33801	22.7	3.3	7.64596e-222	3	Neuron
Hmgcs1	3.71487e-225	1.98712	31.4	6.4	1.19396e-220	3	Neuron
Ryr2	2.1754e-222	1.28534	66.8	27.1	6.99175e-218	3	Neuron
Tns3	2.10329e-221	1.92923	54.3	20.1	6.75997e-217	3	Neuron
Fnbp1l	1.46843e-219	1.83932	41.3	11.1	4.71954e-215	3	Neuron
Abr	6.5885e-219	1.83641	32.6	7	2.11754e-214	3	Neuron
Apba2	4.03813e-218	1.59309	24.2	3.8	1.29785e-213	3	Neuron
Stxbp5	4.46948e-216	1.79027	52.7	18.3	1.43649e-211	3	Neuron
Pak3	4.46816e-213	1.65665	44.7	12.9	1.43607e-208	3	Neuron
Syt4	4.88959e-213	2.4139	22.1	3.3	1.57151e-208	3	Neuron
Tln2	1.08118e-211	1.84058	46.9	14.8	3.47492e-207	3	Neuron
Uchl1	6.48874e-211	2.2806	30	6.2	2.08548e-206	3	Neuron
Nol4l	2.28994e-210	2.11785	26	4.6	7.35988e-206	3	Neuron
Gm15270	9.03608e-210	1.97516	20.9	2.9	2.9042e-205	3	Neuron
Nrxn2	1.84588e-204	1.96598	28.7	5.8	5.93266e-200	3	Neuron
Alcam	2.16837e-201	2.14114	50.1	19.3	6.96915e-197	3	Neuron
Parm1	5.46622e-200	1.64519	55.6	21	1.75684e-195	3	Neuron
Snph	1.8033e-199	2.17109	23.5	4	5.79582e-195	3	Neuron
Zwint	6.8389e-199	1.7894	38.4	10.2	2.19802e-194	3	Neuron
Herc3	1.98164e-197	1.7763	33.3	7.9	6.36899e-193	3	Neuron
Abca5	1.19508e-196	2.27551	20.9	3.2	3.841e-192	3	Neuron
Rnf150	4.71448e-196	1.49304	48.9	16.4	1.51523e-191	3	Neuron
Akap6	5.41723e-194	1.12049	57.7	20.6	1.7411e-189	3	Neuron
Stxbp1	9.40264e-193	1.85031	31.8	7.4	3.02201e-188	3	Neuron
Fam171b	5.04421e-191	2.03945	22.2	3.7	1.62121e-186	3	Neuron
Gm11149	1.33012e-190	1.59951	24.7	4.5	4.27501e-186	3	Neuron
Fbxl2	5.60208e-189	1.98739	22.7	3.9	1.80051e-184	3	Neuron
Syt11	2.68392e-187	1.95692	27.4	5.7	8.62613e-183	3	Neuron
Ica1	4.21739e-187	1.61839	30.1	6.7	1.35547e-182	3	Neuron
Astn1	4.55492e-183	1.37455	34.4	8.6	1.46395e-178	3	Neuron
Rap1gap2	1.60603e-182	1.65216	33.9	8.6	5.16177e-178	3	Neuron
C2cd5	1.1931e-181	1.59275	38.3	10.7	3.83461e-177	3	Neuron
Ablim2	2.10645e-181	1.34423	39.4	11	6.77014e-177	3	Neuron
Tmcc3	1.69682e-179	1.5242	35.9	9.8	5.45358e-175	3	Neuron
Syndig1	1.85422e-179	1.71318	34.8	9.1	5.95946e-175	3	Neuron
Nell2	4.32119e-179	1.78718	27.1	5.8	1.38883e-174	3	Neuron
Pam	5.80754e-178	1.28972	75.5	45.5	1.86654e-173	3	Neuron
Dclk2	1.11126e-177	1.4932	28.7	6.4	3.57158e-173	3	Neuron
Gfra2	2.01128e-175	2.01219	20.7	3.5	6.46424e-171	3	Neuron
Tspan18	2.96291e-175	1.19132	28.3	6.2	9.52278e-171	3	Neuron
Kif21a	7.89125e-175	0.631003	53.9	18.2	2.53625e-170	3	Neuron
Bicdl1	1.62356e-170	1.81518	26.4	5.8	5.21812e-166	3	Neuron
Reep1	1.0777e-169	1.56357	37	10.6	3.46373e-165	3	Neuron
Kcnma1	1.23135e-169	0.773825	72.7	32.2	3.95756e-165	3	Neuron
Etv1	5.37368e-168	1.90076	31.4	8.4	1.7271e-163	3	Neuron
Ablim1	2.21791e-167	1.15471	48	16.9	7.12838e-163	3	Neuron
L1cam	1.08269e-166	1.61446	22.9	4.4	3.47976e-162	3	Neuron
Adam22	9.13612e-166	1.41064	38	11.2	2.93635e-161	3	Neuron
Rims1	3.53539e-165	1.7358	35.1	10.1	1.13627e-160	3	Neuron
Hecw2	3.85102e-165	1.40011	33.5	8.8	1.23772e-160	3	Neuron
Fat3	2.31621e-163	1.78843	26.2	5.9	7.44431e-159	3	Neuron
Dpysl3	4.79099e-163	1.48884	51.5	20.8	1.53982e-158	3	Neuron
Tac1	6.02451e-163	2.69538	43.5	15.9	1.93628e-158	3	Neuron
Samd12	6.61514e-163	1.32895	37.4	11.1	2.12611e-158	3	Neuron
Pitpnm2	8.66875e-163	1.90467	23.2	4.7	2.78614e-158	3	Neuron
Dok6	3.33577e-162	1.85405	24.9	5.4	1.07212e-157	3	Neuron
Arhgef3	4.14413e-161	1.306	44.8	15.1	1.33192e-156	3	Neuron
Dixdc1	1.08116e-159	1.69431	29.2	7.3	3.47486e-155	3	Neuron
Arhgef11	1.87211e-159	1.54937	46.8	17.3	6.01696e-155	3	Neuron
Gse1	6.78211e-159	1.47968	39.4	12.3	2.17977e-154	3	Neuron
Camta1	2.26157e-158	1.41735	44.8	15.5	7.26868e-154	3	Neuron
Tcf4	1.84434e-157	1.0613	72.7	44.5	5.92772e-153	3	Neuron
Lrrc7	3.84674e-157	1.20871	31.2	8.2	1.23634e-152	3	Neuron
Syt17	9.77222e-157	1.67606	25.5	5.8	3.14079e-152	3	Neuron
Mark1	1.46062e-156	1.69724	22.4	4.5	4.69444e-152	3	Neuron
Epb41l3	4.46368e-155	1.50209	32.3	8.9	1.43463e-150	3	Neuron
Mfsd6	3.92365e-154	1.55655	26.8	6.4	1.26106e-149	3	Neuron
Fsd1l	6.2094e-154	1.57251	31.5	8.5	1.9957e-149	3	Neuron
Slc8a1	2.56923e-152	0.717484	85	51.7	8.2575e-148	3	Neuron
Atl1	1.50687e-147	1.771	22.5	4.8	4.84306e-143	3	Neuron
Scg3	2.52572e-147	1.61632	21.2	4.3	8.11768e-143	3	Neuron
Amy1	2.63797e-147	1.60776	21.7	4.4	8.47845e-143	3	Neuron
Tmod1	4.2598e-147	1.8906	21	4.3	1.3691e-142	3	Neuron
Ppp2r2b	5.04141e-147	0.903061	56.7	23.4	1.62031e-142	3	Neuron
Klf8	5.27809e-146	1.64804	21.1	4.3	1.69638e-141	3	Neuron
Susd4	5.00346e-144	1.92402	20.7	4.3	1.60811e-139	3	Neuron
Rufy3	2.28617e-143	1.28272	34.4	10.2	7.34775e-139	3	Neuron
Grip1	1.39235e-138	0.728187	55.7	21.9	4.47502e-134	3	Neuron
Tenm3	3.67088e-136	1.50156	57.1	29.7	1.17982e-131	3	Neuron
Lrrc8c	1.76787e-135	1.22224	27.4	7.2	5.68192e-131	3	Neuron
Tcp11l1	2.12949e-134	1.38583	31.2	9.1	6.84417e-130	3	Neuron
Magi2	3.88672e-132	0.960986	71.2	42.8	1.24919e-127	3	Neuron
Rnf217	4.66233e-132	1.39672	51	22.5	1.49847e-127	3	Neuron
Hmgn3	6.75555e-131	1.57136	23.7	5.8	2.17123e-126	3	Neuron
Sh3rf3	1.3714e-129	1.435	28.8	8.2	4.40769e-125	3	Neuron
A330015K06Rik	1.88243e-129	2.14363	23.3	6	6.05013e-125	3	Neuron
Ino80dos	1.02569e-128	1.62073	23.1	5.6	3.29656e-124	3	Neuron
9330159F19Rik	6.84687e-126	1.43578	21	4.7	2.20059e-121	3	Neuron
Elovl6	8.25839e-126	1.09166	22.9	5.5	2.65425e-121	3	Neuron
Dnajc6	2.77892e-125	1.12994	33.6	10.7	8.93143e-121	3	Neuron
Gtf2ird1	2.8052e-125	1.44608	26.3	7.2	9.0159e-121	3	Neuron
Rab6b	3.55769e-125	1.37162	36.5	12.5	1.14344e-120	3	Neuron
E130308A19Rik	6.71326e-125	1.2066	24.5	6.2	2.15764e-120	3	Neuron
Ftx	1.15652e-123	1.28688	32.1	10	3.71707e-119	3	Neuron
Stau2	1.1957e-123	1.25991	35.4	11.9	3.84298e-119	3	Neuron
Atp1a1	3.05325e-123	1.32432	47.4	19.6	9.81314e-119	3	Neuron
Gpc6	1.81677e-122	1.6885	50.2	26.5	5.8391e-118	3	Neuron
Adgrl1	2.04751e-122	1.54603	25.6	7	6.5807e-118	3	Neuron
Zdhhc14	4.00504e-121	0.998181	34.7	11.4	1.28722e-116	3	Neuron
1500004A13Rik	5.57614e-121	1.48763	22.8	5.7	1.79217e-116	3	Neuron
Akap11	1.31274e-118	1.25146	44.7	18	4.21914e-114	3	Neuron
Adgrl3	4.69479e-118	0.897232	48.6	20.7	1.5089e-113	3	Neuron
Dmxl2	6.91441e-118	1.42989	29.6	9.2	2.22229e-113	3	Neuron
Ralgps1	1.16481e-117	1.24142	33.5	11.1	3.7437e-113	3	Neuron
Macrod2	2.3897e-114	0.790901	61.2	30.2	7.6805e-110	3	Neuron
Sntb1	2.94221e-113	0.816016	48.5	20.5	9.45627e-109	3	Neuron
Fyn	3.03801e-113	0.842346	31	9.7	9.76418e-109	3	Neuron
Ttc3	7.1659e-113	1.07625	60.8	32.1	2.30312e-108	3	Neuron
Plekha5	1.20649e-112	1.32459	58.1	32.7	3.87767e-108	3	Neuron
Synpr	1.24862e-110	1.7864	20.7	5.3	4.01305e-106	3	Neuron
Napb	1.79242e-110	1.6846	21.9	5.7	5.76085e-106	3	Neuron
Prune2	2.10635e-110	1.20773	41.4	16.4	6.76982e-106	3	Neuron
Fam219a	1.88223e-109	1.08875	31.9	10.6	6.0495e-105	3	Neuron
Kctd12	9.06293e-109	1.84181	21.1	5.5	2.91282e-104	3	Neuron
Hivep3	2.37876e-108	0.942062	45.9	19.1	7.64535e-104	3	Neuron
Prickle2	2.80874e-106	1.14492	41	16.7	9.02729e-102	3	Neuron
Vip	3.50533e-106	2.34424	53.7	27.5	1.12661e-101	3	Neuron
Ankrd6	1.25133e-105	1.17383	33.7	12	4.02179e-101	3	Neuron
Pde4b	1.26366e-105	1.77664	56.8	38.4	4.06141e-101	3	Neuron
Atp6v0a1	7.71982e-105	1.12018	36.2	13.5	2.48115e-100	3	Neuron
Khdrbs3	1.06023e-104	1.1753	30.3	10.1	3.40757e-100	3	Neuron
Prkcb	3.39304e-104	0.809195	37	13.8	1.09052e-99	3	Neuron
Tmod2	3.82628e-103	0.863242	29.8	9.6	1.22976e-98	3	Neuron
Rgs6	5.35435e-103	1.61603	33.5	13.5	1.72089e-98	3	Neuron
Vezt	1.73583e-101	1.15274	30.7	10.4	5.57895e-97	3	Neuron
Apba1	4.49169e-101	1.16028	27.4	8.7	1.44363e-96	3	Neuron
Tafa5	1.13142e-99	1.372	25.6	8.1	3.6364e-95	3	Neuron
Hmgcll1	5.7983e-99	0.878563	33.6	12	1.86357e-94	3	Neuron
Rufy2	1.86447e-98	1.24947	27.4	8.8	5.9924e-94	3	Neuron
Dst	2.20092e-98	0.646922	79.5	60.3	7.07377e-94	3	Neuron
Sobp	2.38699e-95	0.910577	40.5	16.5	7.67179e-91	3	Neuron
Akap12	3.7838e-95	1.1439	26.6	8.6	1.21611e-90	3	Neuron
Kif3a	6.41245e-93	1.27418	20.2	5.6	2.06096e-88	3	Neuron
Cpne8	1.61524e-92	1.33934	30.3	11.3	5.19138e-88	3	Neuron
Klc1	6.55722e-92	1.2189	36.8	14.9	2.10749e-87	3	Neuron
Atp1b1	1.56641e-91	1.41708	28.1	9.9	5.03444e-87	3	Neuron
5033428I22Rik	4.00124e-91	1.123	22.3	6.6	1.286e-86	3	Neuron
Evl	1.16168e-89	1.20875	24.1	7.7	3.73363e-85	3	Neuron
Dpysl2	2.69833e-89	0.993677	33.1	12.6	8.67243e-85	3	Neuron
Sh3kbp1	7.20535e-89	0.919727	23.1	7	2.3158e-84	3	Neuron
Ranbp17	1.09764e-88	1.09023	23.1	7.1	3.52781e-84	3	Neuron
Fam117b	5.35278e-88	1.03342	24.5	7.8	1.72038e-83	3	Neuron
Mgat5	5.46664e-88	1.05912	37.7	15.7	1.75698e-83	3	Neuron
Kif1b	8.81062e-88	0.98707	61.3	36.2	2.83173e-83	3	Neuron
Prkce	2.641e-87	0.862788	65.7	41.3	8.48818e-83	3	Neuron
Nhs	9.98793e-87	0.874526	34.4	13.6	3.21012e-82	3	Neuron
Map7	1.0226e-86	1.23221	20.7	6	3.28662e-82	3	Neuron
Man2a1	2.17856e-85	0.967067	47.8	23.4	7.00189e-81	3	Neuron
Cacna2d1	1.88105e-84	0.686564	71.4	48.6	6.0457e-80	3	Neuron
Calcrl	8.28366e-84	0.758765	24.5	8	2.66237e-79	3	Neuron
Srebf2	1.34272e-82	1.06883	26.4	9.2	4.3155e-78	3	Neuron
Rarb	2.58769e-82	1.62537	27.1	10.4	8.31685e-78	3	Neuron
Synj1	3.94559e-82	0.900136	34.1	13.6	1.26811e-77	3	Neuron
Klf12	4.69055e-82	0.793449	33.4	13.2	1.50754e-77	3	Neuron
Plekhm3	9.59003e-82	0.949615	31	11.9	3.08224e-77	3	Neuron
Retreg1	1.77823e-81	0.837647	30.7	11.5	5.71525e-77	3	Neuron
Ank	6.41873e-81	0.829358	24.6	8.2	2.06298e-76	3	Neuron
Btbd9	7.23177e-81	0.95861	49.6	25.4	2.32429e-76	3	Neuron
Frmd4b	1.11745e-80	0.85113	55.3	30.9	3.59147e-76	3	Neuron
Lpin2	2.82654e-80	1.18915	23.7	8	9.08451e-76	3	Neuron
Nav1	3.391e-80	0.822373	48	23.6	1.08987e-75	3	Neuron
Cpeb4	2.82632e-79	1.04173	37.8	16.4	9.08378e-75	3	Neuron
Ccdc88a	6.85188e-78	0.897613	46.6	23	2.20219e-73	3	Neuron
Nek1	8.72608e-78	1.0797	32.4	13.1	2.80456e-73	3	Neuron
Clasp2	2.03248e-77	0.843578	56.3	32.7	6.53239e-73	3	Neuron
Ccdc136	8.46541e-77	1.06228	22.1	7.3	2.72078e-72	3	Neuron
Epb41l4a	3.55429e-76	1.20917	28	10.8	1.14235e-71	3	Neuron
Dnmt3a	8.00882e-76	0.868809	38.8	17.1	2.57404e-71	3	Neuron
Dtnb	1.13834e-75	0.879395	35.3	14.9	3.65864e-71	3	Neuron
Arhgap22	1.4601e-75	0.658353	25.6	9.1	4.69277e-71	3	Neuron
R3hdm1	2.67359e-75	0.998827	51.1	27.8	8.59293e-71	3	Neuron
2025-09-06	6.3757e-75	1.39007	20.9	6.8	2.04915e-70	3	Neuron
Galnt17	1.12451e-74	0.798677	35.3	15.1	3.61417e-70	3	Neuron
Gnb4	1.54992e-74	0.99799	21.2	6.9	4.98146e-70	3	Neuron
Epha4	2.04152e-74	1.03298	23.1	8	6.56146e-70	3	Neuron
Gm20275	3.21049e-74	0.829927	25.7	9.2	1.03185e-69	3	Neuron
St6galnac3	1.64293e-73	0.55395	23.4	8.1	5.28038e-69	3	Neuron
Nsd2	5.19489e-73	0.892823	31	12.5	1.66964e-68	3	Neuron
Mycbp2	1.05052e-72	0.754098	67.4	47.1	3.37637e-68	3	Neuron
Hmcn1	1.94644e-72	0.747737	35.7	15.8	6.25585e-68	3	Neuron
Spire1	2.93335e-72	0.871169	27.9	10.6	9.42779e-68	3	Neuron
Tbc1d8	1.00578e-71	0.893463	23.9	8.5	3.23258e-67	3	Neuron
Epb41l5	3.09677e-71	1.00616	27.2	10.5	9.953e-67	3	Neuron
Cpeb1	3.72712e-70	0.928321	28.8	11.4	1.1979e-65	3	Neuron
Maco1	4.94821e-70	0.962902	23.8	8.6	1.59035e-65	3	Neuron
Fgf1	1.98581e-69	0.545041	25.1	9.2	6.38239e-65	3	Neuron
Mpc1	2.74552e-68	0.938277	28.9	11.6	8.82409e-64	3	Neuron
Lyst	3.26157e-68	0.92334	42.3	20.9	1.04827e-63	3	Neuron
Opcml	3.37768e-68	0.946695	28.4	11.7	1.08559e-63	3	Neuron
Strbp	3.49821e-68	0.816718	52.3	29.7	1.12433e-63	3	Neuron
Hectd4	2.92678e-67	0.986652	33.5	14.7	9.40667e-63	3	Neuron
Cpeb3	3.43522e-67	0.820053	32.8	14	1.10408e-62	3	Neuron
Zdhhc2	9.38373e-67	0.729855	23.2	8.3	3.01593e-62	3	Neuron
Ywhag	1.33488e-66	1.39992	25.9	10.4	4.29031e-62	3	Neuron
Tnpo1	1.73416e-66	0.936444	50.3	28.5	5.57359e-62	3	Neuron
Ndrg3	2.93079e-66	1.04806	20.5	7	9.41955e-62	3	Neuron
Mapk8	3.22686e-66	0.87547	25.4	9.7	1.03711e-61	3	Neuron
Tuba1a	7.9956e-66	1.2606	34.7	16	2.56979e-61	3	Neuron
Mafg	9.13123e-66	0.936593	20.9	7.2	2.93478e-61	3	Neuron
Upp2	1.2196e-65	0.67926	30.7	12.8	3.91979e-61	3	Neuron
Usp12	1.40468e-65	1.02061	21.3	7.5	4.51465e-61	3	Neuron
Shank2	5.8964e-65	0.686247	24.3	9.1	1.8951e-60	3	Neuron
Gprasp1	7.42377e-65	0.945577	35.2	16	2.386e-60	3	Neuron
Fam13c	1.11823e-64	1.12946	22.6	8.3	3.594e-60	3	Neuron
Nbas	1.60383e-64	0.843282	35.6	16.4	5.15472e-60	3	Neuron
Etnk1	3.28193e-64	0.763749	32.7	14.2	1.05481e-59	3	Neuron
Epb41	3.82375e-64	0.861313	24.1	9.1	1.22895e-59	3	Neuron
Atp9a	9.61635e-64	0.934821	27	10.9	3.09069e-59	3	Neuron
Rtn3	1.62115e-60	0.769118	56.1	33.8	5.21037e-56	3	Neuron
Gng2	5.4255e-60	1.10647	21.4	8	1.74376e-55	3	Neuron
Ssh2	8.38204e-60	0.597293	44.1	22.6	2.69399e-55	3	Neuron
Cplane1	2.13129e-59	0.775847	39.8	19.9	6.84996e-55	3	Neuron
Erc1	1.47442e-58	0.747116	46.5	24.8	4.73878e-54	3	Neuron
Tmem108	8.54622e-58	0.617154	30.7	13.8	2.74675e-53	3	Neuron
Vps13c	2.00952e-57	0.715147	33.2	15.1	6.45859e-53	3	Neuron
Casc4	2.05049e-57	0.728249	29.8	13.1	6.59027e-53	3	Neuron
Ttc8	4.72793e-57	0.849649	21.7	8.2	1.51956e-52	3	Neuron
Akt3	7.5263e-57	0.673851	65.3	45.4	2.41895e-52	3	Neuron
[truncated: 2,220 more rows]
