# Supplementary material for: Structural and functional gastrointestinal abnormalities in ACTA2 R179H mice modeling multisystemic smooth muscle dysfunction syndrome
Source: JCI Insight. 2026 Jan 6;11(4):e190469. doi: 10.1172/jci.insight.190469 (PMC12956000; doi:10.1172/jci.insight.190469)
Supplement: Supplemental table 4 [file jciinsight-11-190469-s239.xlsx]

## Sheet: Psuedo_DEGs_across_clusters
gene	baseMean	log2FoldChange	lfcSE	stat	pvalue	padj	pct_expressing_wt	pct_expressing_mutant	cluster	cell_type
1500015L24Rik	70.5957	1.45824	0.404951	3.60103	0.000316961	0.0130764	3.24245	7.02326	0	SMC
1700018A04Rik	89.6426	-1.1512	0.363165	-3.16991	0.00152485	0.0479812	8.76934	3.5814	0	SMC
2610037D02Rik	248.116	-0.839556	0.254943	-3.29311	0.000990858	0.034013	24.4289	12.186	0	SMC
4930447N08Rik	589.674	-0.70645	0.218802	-3.22871	0.0012435	0.040463	40.6043	25.4884	0	SMC
4930587E11Rik	19.0401	-3.74624	0.950461	-3.9415	8.09752e-05	0.00411864	2.57922	0.139535	0	SMC
8030451A03Rik	601.887	1.08424	0.254551	4.25942	2.04957e-05	0.00136708	25.9764	30.2326	0	SMC
9530026P05Rik	501.458	-1.07629	0.222333	-4.84089	1.29258e-06	0.000138442	30.3979	17.0698	0	SMC
9630014M24Rik	41.3208	2.1528	0.520559	4.13555	3.5411e-05	0.00198213	1.3633	4.27907	0	SMC
A230108P19Rik	60.627	3.96452	0.512135	7.74116	9.85161e-15	5.22557e-12	0.73692	9.11628	0	SMC
A530046M15Rik	62.6203	3.70165	0.557756	6.63669	3.20815e-11	8.93391e-09	0.700074	8.4186	0	SMC
Abhd2	150.259	1.00021	0.289357	3.45667	0.0005469	0.0207916	8.99042	13.907	0	SMC
Abi3bp	1440.09	-1.44114	0.223359	-6.4521	1.10309e-10	2.73051e-08	59.9484	27.7674	0	SMC
Actg2	11475.4	0.887219	0.162204	5.46976	4.50646e-08	6.27468e-06	87.9145	92.3256	0	SMC
Actn1	1482.48	0.681272	0.187167	3.63991	0.000272733	0.0116602	58.7325	65.6744	0	SMC
Actn4	737.895	0.805365	0.19658	4.09689	4.18741e-05	0.00229771	36.1459	45.7209	0	SMC
Adam22	219.524	-1.15243	0.29908	-3.85324	0.000116563	0.00564521	20.8917	8.65116	0	SMC
Adam28	27.3097	5.66506	1.0295	5.50275	3.73906e-08	5.27207e-06	0.110538	5.25581	0	SMC
Adamts17	117.209	-1.12242	0.332369	-3.37702	0.000732767	0.0259945	11.8276	5.06977	0	SMC
Adamts20	104.022	1.56508	0.347702	4.50123	6.75619e-06	0.000549323	4.64259	10.2326	0	SMC
Adcy2	27.4147	2.42189	0.669579	3.61703	0.000298005	0.0126216	0.73692	2.37209	0	SMC
Agbl3	134.427	2.06238	0.320679	6.4313	1.26521e-10	3.06373e-08	3.90567	11.3023	0	SMC
Agtr1a	45.2937	-1.81821	0.528243	-3.442	0.000577428	0.0216565	5.78482	1.30233	0	SMC
Akap6	1323.59	-0.575252	0.178796	-3.21737	0.00129371	0.0417699	51.916	38.8837	0	SMC
Alkal1	263.623	3.4408	0.272406	12.6311	1.42195e-36	5.27971e-33	2.54237	16.3256	0	SMC
Angpt1	265.974	-2.08537	0.307794	-6.7752	1.24232e-11	4.07005e-09	22.6234	4.97674	0	SMC
Angptl7	95.7316	-1.75215	0.364529	-4.8066	1.53516e-06	0.000158334	10.1326	3.34884	0	SMC
Ano3	105.362	5.53002	0.525896	10.5154	7.33443e-26	1.16712e-22	0.294768	7.48837	0	SMC
Ano4	331.494	-1.68449	0.250126	-6.73454	1.64444e-11	4.95065e-09	27.0081	9.53488	0	SMC
Anxa1	369.771	1.47853	0.247548	5.97269	2.33375e-09	4.19285e-07	12.6013	24	0	SMC
Apaf1	90.2184	1.66866	0.399626	4.17557	2.97242e-05	0.00174262	3.86883	8.55814	0	SMC
Arhgef26	405.938	-1.63799	0.230716	-7.09961	1.25106e-12	4.49534e-10	35.0405	12.4651	0	SMC
Aspn	824.51	-0.777284	0.241554	-3.21784	0.00129159	0.0417699	40.3464	27.5814	0	SMC
Astn2	549.954	1.61223	0.213646	7.54628	4.47874e-14	2.16907e-11	16.4702	32.9302	0	SMC
Atf3	95.1264	2.09746	0.45037	4.65719	3.20548e-06	0.000295089	2.80029	6.65116	0	SMC
Atp12a	33.0763	-2.71052	0.643618	-4.21137	2.53826e-05	0.00161564	3.94252	0.744186	0	SMC
Atp8b4	16.9517	4.43949	0.994009	4.46625	7.96027e-06	0.00061576	0.147384	1.95349	0	SMC
Basp1	52.1019	1.52824	0.467128	3.27156	0.00106957	0.0359936	2.54237	5.11628	0	SMC
Bc1	11.9201	6.05966	1.64839	3.6761	0.000236823	0.0103857	0.036846	2.51163	0	SMC
Bdnf	120.073	3.40992	0.398764	8.55123	1.21789e-17	7.5367e-15	1.80545	11.9535	0	SMC
Bmpr1b	186.434	0.998449	0.27842	3.58612	0.000335633	0.0136687	6.26382	9.53488	0	SMC
Bpifc	11.9045	5.97202	1.62908	3.66589	0.000246476	0.0107667	0.036846	1.86047	0	SMC
Brinp2	265.262	-1.45837	0.263091	-5.54322	2.96958e-08	4.29586e-06	23.1024	8.83721	0	SMC
Btg2	939.739	0.949217	0.207285	4.57928	4.66579e-06	0.000406033	31.4665	43.2558	0	SMC
Cacna1d	313.023	-0.7429	0.234262	-3.17124	0.00151791	0.0479812	25.9764	14.1395	0	SMC
Cacna1e	344.738	-2.42152	0.274327	-8.82712	1.07404e-18	7.47732e-16	27.7082	6.37209	0	SMC
Cacna2d3	655.202	-0.667305	0.211045	-3.16191	0.00156741	0.0489057	35.8511	21.6279	0	SMC
Camk1d	2191.2	0.640502	0.182155	3.51624	0.000437698	0.0173506	73.9499	85.3023	0	SMC
Cartpt	64.2557	2.90696	0.445187	6.52974	6.58822e-11	1.74729e-08	1.43699	9.34884	0	SMC
Ccdc107	353.668	-0.775748	0.229655	-3.37789	0.000730455	0.0259945	32.6455	19.3488	0	SMC
Ccdc88c	138.414	1.19199	0.298303	3.99592	6.44439e-05	0.00337015	7.55343	13.2558	0	SMC
Ccn1	778.338	1.08394	0.242051	4.47813	7.52989e-06	0.000592286	22.8814	41.6744	0	SMC
Ccn2	436.581	1.43947	0.251544	5.72251	1.04959e-08	1.6238e-06	15.3648	31.4419	0	SMC
Ccng1	53.8644	1.66559	0.443506	3.75551	0.00017299	0.00799558	2.50553	6.97674	0	SMC
Cd200	155.387	-1.51925	0.316424	-4.8013	1.57636e-06	0.000161093	16.9123	5.95349	0	SMC
Cdk6	310.748	1.13149	0.253888	4.45665	8.32522e-06	0.000635168	13.4856	21.6744	0	SMC
Cdkl1	107.587	-1.11023	0.34187	-3.24751	0.00116419	0.0386469	10.759	5.11628	0	SMC
Cdkn1a	81.4927	4.10278	0.472241	8.6879	3.69216e-18	2.41923e-15	0.884304	12.0465	0	SMC
Cenpp	199.957	-0.988712	0.286392	-3.45231	0.00055581	0.020987	18.8283	8.55814	0	SMC
Chrdl2	42.9004	1.94813	0.524555	3.71387	0.000204112	0.00913093	1.54753	4.09302	0	SMC
Chst11	55.7249	1.73795	0.491955	3.53275	0.000411268	0.0164788	2.28445	4.65116	0	SMC
Chsy3	128.722	1.32913	0.317349	4.18824	2.81125e-05	0.00169268	5.01105	8.4186	0	SMC
Clvs2	65.3335	1.77142	0.422912	4.18863	2.80643e-05	0.00169268	2.21076	6.4186	0	SMC
Clybl	237.341	-0.872164	0.268596	-3.24713	0.00116576	0.0386469	20.9285	10.9302	0	SMC
Cmtr1	249.994	2.81095	0.263928	10.6504	1.73535e-26	3.22168e-23	5.96905	28.1395	0	SMC
Cnksr3	287.064	0.987024	0.250891	3.93408	8.3516e-05	0.00422857	14.7015	20.4186	0	SMC
Cnn1	1886.33	0.880239	0.221605	3.9721	7.12414e-05	0.00367388	56.5217	71.1163	0	SMC
Cnn3	185.834	0.904885	0.276045	3.27804	0.00104532	0.0352843	10.9801	15.6744	0	SMC
Cntn3	125.333	-2.22134	0.36196	-6.13697	8.41087e-10	1.67301e-07	10.9801	2.65116	0	SMC
Cntn5	45.5351	2.17671	0.619497	3.51368	0.000441942	0.0173547	1.51069	2.18605	0	SMC
Col12a1	292.11	2.40229	0.256695	9.35855	8.08417e-21	6.99196e-18	7.07443	22.4651	0	SMC
Col23a1	122.968	-1.38161	0.32827	-4.20875	2.56791e-05	0.00162522	6.19013	1.86047	0	SMC
Col27a1	193.855	0.899338	0.266275	3.37747	0.000731552	0.0259945	11.3117	15.4419	0	SMC
Col4a5	514.322	-1.09289	0.231491	-4.7211	2.34576e-06	0.000223328	33.7141	19.2558	0	SMC
Col4a6	294.115	-2.00949	0.270618	-7.42554	1.1232e-13	4.81207e-11	22.955	6.97674	0	SMC
Col5a1	487.709	0.835887	0.2176	3.84138	0.000122342	0.00589944	27.6345	34.2791	0	SMC
Col5a2	1523.34	0.747694	0.185112	4.03915	5.3645e-05	0.00288672	52.9108	59.8605	0	SMC
Col8a1	292.084	1.28959	0.272347	4.73509	2.18957e-06	0.000210255	11.238	16.0465	0	SMC
Colec10	27.4962	-4.04943	0.82115	-4.93141	8.16367e-07	9.2791e-05	3.83198	0.27907	0	SMC
Cpa6	1439.93	-1.46822	0.199884	-7.34536	2.052e-13	7.88182e-11	49.5578	27.6279	0	SMC
Cped1	699.524	-0.830074	0.199301	-4.16492	3.11467e-05	0.001807	47.9735	27.6744	0	SMC
Creb5	940.754	1.80708	0.234651	7.70114	1.34853e-14	6.82787e-12	24.2447	44.3256	0	SMC
Csnk1g1	627.072	1.04676	0.213569	4.90127	9.52193e-07	0.000106065	29.661	40.0465	0	SMC
Csrp1	2928	0.693372	0.166108	4.17423	2.99e-05	0.00174375	72.6234	79.5814	0	SMC
Ctnna2	127.491	-1.35417	0.31979	-4.23457	2.28994e-05	0.00147443	8.91673	3.62791	0	SMC
Ctnnd2	77.2283	1.43128	0.383064	3.7364	0.000186675	0.00845271	2.91083	6.18605	0	SMC
Cttnbp2	910.841	-1.08242	0.234898	-4.60803	4.06498e-06	0.000359363	50.479	25.6744	0	SMC
Cux1	969.022	0.820669	0.198285	4.13883	3.49077e-05	0.00196382	43.1098	51.0698	0	SMC
Cyp27a1	39.0146	-1.85085	0.541096	-3.42057	0.000624904	0.023049	5.34267	1.53488	0	SMC
Dbn1	72.6282	1.30508	0.383529	3.40281	0.000666958	0.0242786	3.97937	8.09302	0	SMC
Dclk1	84.5234	2.05697	0.428811	4.79692	1.61123e-06	0.000163159	2.68976	4.69767	0	SMC
Ddc	60.6459	-1.61692	0.44886	-3.60228	0.000315434	0.0130618	6.74282	2.18605	0	SMC
Ddx5	1153.14	-0.604853	0.187255	-3.2301	0.00123745	0.0404222	68.3493	49.1163	0	SMC
Deptor	398.182	-1.34431	0.256057	-5.25006	1.52053e-07	2.04062e-05	32.3508	13.814	0	SMC
Des	3910.15	0.622284	0.182972	3.40098	0.000671439	0.0243621	81.2454	85.9535	0	SMC
Dglucy	88.6751	2.00691	0.362851	5.53095	3.18501e-08	4.54844e-06	3.24245	9.67442	0	SMC
Diaph3	62.5417	1.91212	0.42177	4.53357	5.79949e-06	0.000491088	2.21076	5.11628	0	SMC
Diras2	68.3849	2.44256	0.431127	5.66552	1.46577e-08	2.20638e-06	1.98968	9.72093	0	SMC
Dlgap2	333.969	1.15944	0.303904	3.81515	0.0001361	0.00650651	11.0538	22.6977	0	SMC
Dpp10	1064.73	-2.73959	0.228745	-11.9766	4.71295e-33	1.31244e-29	30.8769	10.6512	0	SMC
Dpp6	63.3623	1.49131	0.419313	3.55655	0.000375757	0.0151651	2.54237	4.60465	0	SMC
Dppa2	13.1517	4.07105	1.05381	3.86319	0.000111917	0.00544386	0.147384	2.23256	0	SMC
Eda2r	54.9083	2.98192	0.498718	5.97917	2.24278e-09	4.09546e-07	0.957996	5.5814	0	SMC
Efnb2	66.897	1.36093	0.398362	3.41631	0.00063476	0.0233353	3.16875	6.74419	0	SMC
Egflam	61.4285	-1.8082	0.436248	-4.14488	3.39993e-05	0.00193223	7.07443	1.95349	0	SMC
Ehd4	325.357	0.739391	0.233248	3.16998	0.00152449	0.0479812	18.0545	23.7209	0	SMC
Enah	3903.34	0.721385	0.163463	4.41313	1.01887e-05	0.000742275	75.3132	76.186	0	SMC
Epb41	110.178	-1.23779	0.34386	-3.59971	0.000318576	0.0130945	12.2697	4.65116	0	SMC
Epha7	1102.04	-0.773982	0.206951	-3.73992	0.000184077	0.00836913	47.2366	31.7209	0	SMC
Ephx1	87.4771	1.41195	0.356779	3.95749	7.57423e-05	0.00387015	4.20044	9.76744	0	SMC
Epm2a	83.8855	1.58456	0.371259	4.26808	1.97164e-05	0.00132301	3.83198	8.13953	0	SMC
Eps8	31.2944	2.59741	0.689927	3.76476	0.000166708	0.00773733	0.884304	2.65116	0	SMC
Erc2	45.1932	1.73008	0.478565	3.61514	0.000300184	0.0126511	1.8423	3.53488	0	SMC
Esyt2	1330.81	0.735312	0.175883	4.18069	2.9062e-05	0.00172193	52.8003	58.8372	0	SMC
Exoc4	2166.15	1.12167	0.189176	5.92925	3.0432e-09	5.30324e-07	59.6168	67.2093	0	SMC
Exoc6b	927.044	0.679395	0.193375	3.51336	0.000442474	0.0173547	43.4414	47.3953	0	SMC
Ext1	1322.08	1.12279	0.179194	6.26575	3.71024e-10	8.61007e-08	44.731	51.814	0	SMC
Eya1	60.6823	-1.57247	0.461155	-3.40984	0.000650002	0.023817	6.22697	2	0	SMC
Fam107b	124.842	1.32602	0.350493	3.78331	0.000154758	0.0072736	6.0059	10.5116	0	SMC
Fam118a	101.981	1.16891	0.349509	3.34442	0.000824537	0.0285233	6.07959	11.5349	0	SMC
Fam162a	278.567	0.808228	0.248608	3.25102	0.00114992	0.0384655	17.0228	23.0233	0	SMC
Fam214a	340.058	-1.25656	0.248889	-5.04866	4.4493e-07	5.32911e-05	32.4245	13.7209	0	SMC
Fat3	157.386	-1.03867	0.316795	-3.27869	0.00104289	0.0352843	14.7384	5.90698	0	SMC
Fbxo11	451.185	0.768782	0.214405	3.58566	0.000336227	0.0136687	25.0184	30.8372	0	SMC
Fbxo32	709.836	-1.60051	0.236755	-6.76018	1.37816e-11	4.3861e-09	49.042	21.7674	0	SMC
Fgf7	222.871	1.26957	0.280302	4.52929	5.91831e-06	0.00049567	9.28519	15.3953	0	SMC
Fhl1	1817.53	0.88136	0.187856	4.69167	2.70987e-06	0.000255807	57.6271	64.6977	0	SMC
Fign	201.352	-1.12283	0.308369	-3.64117	0.0002714	0.0116602	17.7598	7.48837	0	SMC
Fkbp5	145.48	-1.28746	0.310124	-4.15143	3.30401e-05	0.00189708	15.8806	6.13953	0	SMC
Flnb	500.195	0.904593	0.206415	4.38241	1.17373e-05	0.000838088	24.3183	31.7674	0	SMC
Flnc	585.74	1.26788	0.206397	6.14291	8.10239e-10	1.6533e-07	22.734	37.0698	0	SMC
Fmn1	284.248	0.909811	0.249705	3.64354	0.000268919	0.0116556	14.591	20	0	SMC
Fmo2	201.379	-1.93912	0.290905	-6.66583	2.63172e-11	7.5166e-09	19.6758	5.95349	0	SMC
Fndc3b	931.641	0.635181	0.188286	3.37349	0.000742213	0.0262461	45.0258	51.0233	0	SMC
Fosl2	69.9691	1.53501	0.414353	3.70458	0.000211737	0.00943416	3.31614	7.2093	0	SMC
Foxp2	4545.77	-0.680321	0.194828	-3.4919	0.000479593	0.018358	86.0354	70.093	0	SMC
Frem3	16.7063	5.49942	1.24631	4.41255	1.0216e-05	0.000742275	0.073692	2.69767	0	SMC
Frzb	33.177	-1.99446	0.59568	-3.34821	0.000813363	0.0283871	4.45836	1.06977	0	SMC
Gal	132.963	1.97567	0.321681	6.14172	8.16333e-10	1.6533e-07	4.27413	15.4419	0	SMC
Galnt16	76.863	1.82206	0.380059	4.79416	1.63361e-06	0.000163935	2.57922	7.30233	0	SMC
Galnt18	506.603	1.12031	0.279599	4.00685	6.15346e-05	0.00327906	19.5652	20.2326	0	SMC
Gas6	353.779	1.53747	0.233683	6.5793	4.72659e-11	1.28413e-08	15.1069	31.0233	0	SMC
Gask1b	84.3607	3.61767	0.480882	7.52297	5.35438e-14	2.4851e-11	0.957996	11.0233	0	SMC
Gdf15	10.1021	7.28629	1.74256	4.18137	2.89763e-05	0.00172193	0	1.5814	0	SMC
Gem	330.462	-0.907316	0.258413	-3.51111	0.000446248	0.0174408	19.6021	13.1163	0	SMC
Ghr	1102.23	-0.863749	0.222318	-3.88519	0.000102248	0.00499537	54.3478	31.4419	0	SMC
Glis3	479.926	1.5441	0.228587	6.75501	1.4283e-11	4.4194e-09	15.8806	29.9535	0	SMC
Glo1	88.3936	1.57744	0.360068	4.38097	1.18154e-05	0.000838291	4.31098	11.0698	0	SMC
Glt8d1	89.2981	-1.3587	0.368339	-3.68872	0.000225384	0.00992312	11.8644	4.13953	0	SMC
Gm10800	10.627	4.18852	1.19468	3.50596	0.000454965	0.0175967	0.110538	0.976744	0	SMC
Gm10848	649.679	-0.912143	0.206761	-4.41157	1.02622e-05	0.000742275	47.6787	25.7209	0	SMC
Gm11946	755.126	-0.957108	0.215228	-4.44694	8.71007e-06	0.000655551	51.5107	30.3256	0	SMC
Gm12353	199.801	-0.873346	0.266349	-3.27895	0.00104193	0.0352843	20.0074	10.6512	0	SMC
Gm13269	574.708	-0.94795	0.204106	-4.6444	3.41065e-06	0.000307861	44.9153	24.0465	0	SMC
Gm13944	36.0757	-2.31948	0.584212	-3.97028	7.17877e-05	0.00368499	5.34267	0.930233	0	SMC
Gm14051	59.7399	9.80579	1.50664	6.50838	7.59639e-11	1.96782e-08	0	10.6977	0	SMC
Gm15179	31.1902	2.80612	0.601378	4.66616	3.06882e-06	0.000287257	0.73692	4.04651	0	SMC
Gm15261	945.009	-1.03259	0.199283	-5.18151	2.20092e-07	2.85071e-05	54.9742	31.3023	0	SMC
Gm15866	70.7286	-1.44806	0.411062	-3.52274	0.000427109	0.0169913	9.10096	2.93023	0	SMC
Gm17501	152.043	1.12392	0.302158	3.71965	0.000199499	0.00896058	7.95873	13.4419	0	SMC
Gm26936	99.8928	-1.64186	0.368255	-4.4585	8.25345e-06	0.000634035	12.1592	4.04651	0	SMC
Gm28376	336.219	-1.05459	0.263449	-4.00302	6.25394e-05	0.00330155	29.1452	14.4186	0	SMC
Gm34455	48.9281	1.78733	0.537644	3.32436	0.000886205	0.0305617	1.95284	4.04651	0	SMC
Gm4128	25.4984	-2.26416	0.67575	-3.35058	0.000806419	0.0282475	3.64775	0.744186	0	SMC
Gm42047	48.5418	2.54131	0.484538	5.24481	1.56446e-07	2.07458e-05	1.28961	5.48837	0	SMC
Gm4258	352.607	-1.12788	0.23364	-4.82744	1.38302e-06	0.000146719	28.2609	13.907	0	SMC
Gm48321	27.0263	-2.15437	0.664587	-3.24167	0.00118831	0.0390458	3.83198	0.883721	0	SMC
Gm48742	94.1977	-1.17623	0.357533	-3.28985	0.00100239	0.0342504	10.5011	4.37209	0	SMC
Gmds	227.801	0.925687	0.263923	3.50741	0.000452495	0.0175622	11.2749	16.1395	0	SMC
Gna14	141.556	1.36949	0.400238	3.42171	0.000622297	0.0230291	5.45321	7.90698	0	SMC
Gng12	343.296	0.983502	0.232198	4.23563	2.27916e-05	0.00147443	17.3176	24.9302	0	SMC
Gpc6	618.52	-0.917097	0.229262	-4.00021	6.32852e-05	0.00332516	30.8032	17.3023	0	SMC
Grem1	173.795	0.924473	0.289828	3.18973	0.00142405	0.0455817	9.28519	13.5814	0	SMC
Gria1	44.0859	-2.87011	0.568808	-5.04582	4.51574e-07	5.35115e-05	6.15328	0.976744	0	SMC
Gria3	684.626	0.935005	0.207688	4.50197	6.73271e-06	0.000549323	27.2292	38.9302	0	SMC
Grid1	29.619	3.17336	0.638342	4.97125	6.65218e-07	7.63903e-05	0.55269	1.06977	0	SMC
Grik2	60.5154	2.35898	0.562509	4.19368	2.74469e-05	0.00169268	1.58438	4.32558	0	SMC
Grik4	70.9144	1.89537	0.475624	3.98501	6.74774e-05	0.00351229	2.35814	6	0	SMC
Grin3a	31.3706	-2.79018	0.658313	-4.23837	2.25144e-05	0.0014666	2.61606	0.604651	0	SMC
Grk5	124.72	1.61833	0.33125	4.88554	1.03145e-06	0.000113756	5.08475	10.9767	0	SMC
Grm7	264.136	-1.08169	0.300802	-3.59604	0.000323102	0.0132318	14.7384	5.81395	0	SMC
Hba-a1	1897.44	-1.6432	0.198473	-8.2792	1.24e-16	6.9062e-14	12.7119	11.0233	0	SMC
Hba-a2	1640.65	-1.59876	0.192507	-8.30493	9.98821e-17	5.85572e-14	11.0169	9.5814	0	SMC
Hbb-bs	5656.8	-1.49035	0.439426	-3.39159	0.000694886	0.025131	34.8563	28.186	0	SMC
Hbb-bt	1367.56	-1.97294	0.214577	-9.19453	3.7662e-20	2.99655e-17	9.94842	6.74419	0	SMC
Hdac9	2398.66	-0.948442	0.243604	-3.89338	9.88591e-05	0.00489418	62.0118	35.7674	0	SMC
Hmgcs2	193.282	-2.41041	0.326674	-7.37863	1.59924e-13	6.36212e-11	17.8335	3.95349	0	SMC
Hoxb3os	120.696	-1.34661	0.323995	-4.15628	3.23475e-05	0.00186694	13.5962	5.39535	0	SMC
Hpgd	198.113	-1.46897	0.288945	-5.0839	3.6976e-07	4.5261e-05	16.6544	5.81395	0	SMC
Hs3st3a1	65.1815	2.84529	0.444115	6.40666	1.48739e-10	3.52511e-08	1.25276	7.2093	0	SMC
Hs3st3b1	24.0836	2.87542	0.686512	4.18845	2.80862e-05	0.00169268	0.589536	2.97674	0	SMC
Hs3st4	23.7318	3.57425	0.769778	4.64322	3.43012e-06	0.000307861	0.294768	0.604651	0	SMC
Ier5	91.1457	1.80534	0.361062	5.00007	5.73085e-07	6.64957e-05	3.64775	10.6047	0	SMC
Igf1	76.8681	1.82762	0.403194	4.53284	5.81951e-06	0.000491088	2.65291	6.83721	0	SMC
Igfbp2	332.53	1.59872	0.257618	6.20576	5.44341e-10	1.21268e-07	11.9749	26.5116	0	SMC
Igha	18.1781	-4.17281	1.06641	-3.91296	9.11713e-05	0.00457458	2.39499	0.186047	0	SMC
Igkc	29.1288	-2.32043	0.677878	-3.42307	0.000619173	0.0229899	2.06338	0.744186	0	SMC
Il13ra2	18.3459	-4.57573	1.13217	-4.04157	5.30944e-05	0.00287551	2.68976	0.0930233	0	SMC
Inf2	35.6145	2.59543	0.558903	4.64379	3.42078e-06	0.000307861	0.957996	4.7907	0	SMC
Inpp4b	135.425	-1.72637	0.386108	-4.47121	7.77774e-06	0.000605848	10.8696	3.86047	0	SMC
Itga5	2092.86	1.07283	0.17686	6.06596	1.31165e-09	2.56324e-07	52.0634	61.7674	0	SMC
Itih5	294.702	-0.951342	0.261943	-3.63186	0.000281386	0.0119632	25.0184	14.0465	0	SMC
Itprid2	272.872	-1.13108	0.25908	-4.36574	1.26694e-05	0.000887578	26.4186	13.3488	0	SMC
Jph2	943.33	0.658319	0.18736	3.51367	0.000441964	0.0173547	44.4731	50.186	0	SMC
Kalrn	1012.24	0.834413	0.192076	4.34418	1.39799e-05	0.000972608	39.8305	48.2326	0	SMC
Kcnb2	427.448	1.2158	0.282298	4.30678	1.65649e-05	0.00113201	12.4908	20.2791	0	SMC
Kcnip1	233.453	-2.14567	0.355688	-6.03244	1.61502e-09	2.99828e-07	19.0494	4.97674	0	SMC
Kcnn2	575.607	-1.50189	0.254573	-5.89967	3.6424e-09	6.24195e-07	37.8408	16	0	SMC
Khdrbs2	114.984	-1.78416	0.368288	-4.84446	1.26954e-06	0.000137295	10.059	3.2093	0	SMC
Klhl23	460.101	-0.966318	0.253624	-3.81004	0.000138946	0.00661419	38.3935	23.2558	0	SMC
Klhl24	172.393	-1.06815	0.295523	-3.61446	0.000300973	0.0126511	18.0177	8.83721	0	SMC
Kpna7	8.96846	4.4933	1.38273	3.24958	0.00115575	0.0385447	0.073692	1.30233	0	SMC
Large1	2507.41	0.708846	0.196378	3.6096	0.00030667	0.0128421	66.9492	67.6744	0	SMC
Lbh	226.158	3.35009	0.344957	9.7116	2.69088e-22	2.99737e-19	3.53721	17.8605	0	SMC
Lifr	42.2391	-1.70188	0.537753	-3.16479	0.00155194	0.0485593	5.71113	1.44186	0	SMC
Lrrc7	516.413	1.03636	0.24434	4.24147	2.22063e-05	0.00145503	18.902	22.1395	0	SMC
Lrrtm3	415.452	-1.7697	0.242098	-7.30986	2.6742e-13	9.92931e-11	31.4296	10.0465	0	SMC
Ltbp2	10.5875	3.79346	1.16362	3.26005	0.00111391	0.037373	0.147384	1.25581	0	SMC
Mamdc2	430.283	-1.37098	0.267339	-5.12826	2.92436e-07	3.70164e-05	33.1982	13.6279	0	SMC
Maml2	938.177	1.27491	0.211127	6.0386	1.55453e-09	2.93491e-07	26.566	43.907	0	SMC
March3	108.507	1.38291	0.347852	3.97558	7.02086e-05	0.00363746	4.86367	7.72093	0	SMC
Mast2	390.361	0.726594	0.217113	3.34661	0.000818051	0.0283871	21.9234	28.5581	0	SMC
Mdga2	191.636	-1.50583	0.310227	-4.85395	1.21025e-06	0.000132166	9.17465	5.34884	0	SMC
Medag	64.9983	1.75707	0.452227	3.88537	0.000102174	0.00499537	2.54237	6.09302	0	SMC
Mettl24	213.623	-1.11623	0.297343	-3.75401	0.000174028	0.0080103	19.5652	8.83721	0	SMC
Mgmt	145.961	1.32642	0.302	4.39211	1.12254e-05	0.000806707	6.63228	12.5581	0	SMC
Msn	297.221	1.76839	0.236377	7.48122	7.36369e-14	3.28096e-11	11.7539	25.3488	0	SMC
Myh11	24441.4	0.768921	0.171496	4.48362	7.33882e-06	0.000588109	97.4945	96.4186	0	SMC
Myh9	902.97	1.1228	0.189373	5.92905	3.04702e-09	5.30324e-07	38.4304	49.2558	0	SMC
Myl12a	164.634	1.00139	0.291101	3.44002	0.000581662	0.0217421	9.46942	16.4651	0	SMC
Myof	407.573	0.779502	0.218653	3.56502	0.000363823	0.0147368	22.0707	28.9302	0	SMC
Ncam1	139.921	1.05176	0.310887	3.38309	0.000716742	0.0256713	7.3692	11.8605	0	SMC
Nedd9	151.946	2.00719	0.355933	5.63923	1.70808e-08	2.53685e-06	4.86367	11.4884	0	SMC
Negr1	196.384	-1.24857	0.280531	-4.45073	8.55786e-06	0.000648476	15.4385	6.51163	0	SMC
Nek10	55.1205	-1.78255	0.508945	-3.50244	0.000461011	0.0177076	5.12159	1.2093	0	SMC
Nkain2	632.357	0.98745	0.25985	3.80008	0.00014465	0.0068564	13.3382	23.0698	0	SMC
Noct	56.4006	2.11377	0.439728	4.80699	1.53219e-06	0.000158334	1.98968	6.83721	0	SMC
Npas3	179.27	2.89	0.308841	9.35756	8.16011e-21	6.99196e-18	3.16875	15.7209	0	SMC
Nr4a1	243.646	1.14183	0.325874	3.5039	0.000458504	0.0176722	11.7539	17.907	0	SMC
Nr4a3	19.3732	2.85938	0.885066	3.2307	0.00123488	0.0404222	0.36846	1.30233	0	SMC
Osbpl3	189.222	1.00547	0.292636	3.43591	0.000590557	0.0220007	10.3169	15.3953	0	SMC
Pak3	311.868	2.38349	0.237756	10.025	1.18402e-23	1.46543e-20	6.70597	23.6744	0	SMC
Pard3b	2839.33	-0.548415	0.171989	-3.18866	0.00142935	0.0456204	80.2506	63.7209	0	SMC
Pard3bos1	536.26	-1.20278	0.224558	-5.35621	8.49878e-08	1.15449e-05	44.0678	21.0233	0	SMC
Pcdh17	14.7303	3.39252	0.917415	3.69792	0.000217377	0.00964685	0.257922	0.883721	0	SMC
Pcdh9	110.569	1.7687	0.343629	5.14711	2.64528e-07	3.38687e-05	4.0899	6.13953	0	SMC
Pcp4l1	289.45	1.23194	0.243272	5.06406	4.10414e-07	4.96913e-05	13.3751	23.3023	0	SMC
Pde10a	1082.75	3.48529	0.207011	16.8363	1.3231e-63	7.36902e-60	9.87472	45.1163	0	SMC
Pde4b	1298.66	-0.978186	0.213791	-4.57543	4.75254e-06	0.000410376	45.9838	33.8605	0	SMC
Pde8b	47.7454	2.11257	0.475332	4.4444	8.81369e-06	0.000658898	1.40015	5.16279	0	SMC
Pdgfd	936.243	-0.774606	0.193373	-4.00576	6.18191e-05	0.00327906	43.1835	28.5116	0	SMC
Pdlim1	50.4583	2.00133	0.491642	4.07071	4.68705e-05	0.00255927	1.8423	4.83721	0	SMC
Pdlim5	982.65	1.20935	0.19977	6.05369	1.41568e-09	2.71883e-07	34.9668	48.7907	0	SMC
Pdzrn4	619.782	-0.891594	0.212728	-4.19123	2.77445e-05	0.00169268	26.5291	18.0465	0	SMC
Peak1	443.108	1.29028	0.225634	5.71847	1.07489e-08	1.64017e-06	19.0494	31.3023	0	SMC
Phlda3	46.1174	2.28978	0.509921	4.49045	7.10729e-06	0.000573682	1.58438	7.2093	0	SMC
Picalm	613.887	0.726198	0.199535	3.63946	0.000273212	0.0116602	32.6824	39.2093	0	SMC
Pid1	212.631	1.53162	0.261283	5.86191	4.5757e-09	7.60728e-07	8.14296	16.0465	0	SMC
Pik3r5	61.447	2.89927	0.470067	6.16779	6.92492e-10	1.4834e-07	1.21592	6.83721	0	SMC
Plat	125.845	1.83455	0.385982	4.75293	2.00493e-06	0.000197422	4.31098	9.48837	0	SMC
Plekha7	71.6766	1.87445	0.402048	4.66225	3.12765e-06	0.000290324	2.76345	7.39535	0	SMC
Plekhh2	1210.19	0.738578	0.189496	3.89759	9.71543e-05	0.00484412	44.6205	47.814	0	SMC
Plpp1	902.909	0.903908	0.196913	4.5904	4.42402e-06	0.000388025	37.4355	46.6977	0	SMC
Plscr4	94.8377	-1.37297	0.389212	-3.52757	0.00041939	0.016744	10.5011	3.76744	0	SMC
Podn	33.2274	2.39742	0.568592	4.21642	2.48216e-05	0.00158901	1.03169	4.60465	0	SMC
Poli	25.956	2.18037	0.633125	3.44382	0.000573565	0.0215843	0.957996	4.09302	0	SMC
Polk	133.682	1.32992	0.322328	4.12599	3.6914e-05	0.0020457	7.11127	11.9535	0	SMC
Ppargc1a	51.8656	-1.8259	0.477307	-3.82542	0.000130548	0.00626801	6.63228	1.81395	0	SMC
Ppil6	155.345	-1.24989	0.304177	-4.10908	3.97236e-05	0.0021905	16.3596	6.93023	0	SMC
Prim2	139.774	1.19485	0.328038	3.64239	0.000270114	0.0116602	6.81651	11.2558	0	SMC
Prkn	31149.6	6.89537	0.170872	40.3541	0	0	29.9558	82.9302	0	SMC
Prr33	29.6817	2.74472	0.652591	4.20588	2.60063e-05	0.00162744	0.773766	3.48837	0	SMC
Psrc1	20.0069	5.14344	1.06906	4.81116	1.50058e-06	0.000157689	0.110538	2.74419	0	SMC
Ptchd1	143.95	-1.49757	0.305033	-4.90954	9.12912e-07	0.000102716	14.2225	5.11628	0	SMC
Ptgs1	275.328	-1.21115	0.260925	-4.64175	3.45476e-06	0.000307861	24.2815	11.6744	0	SMC
Ptgs2	83.9472	1.74414	0.401602	4.34296	1.40578e-05	0.000972608	2.91083	8.04651	0	SMC
Ptk2	871.86	1.13629	0.194254	5.84951	4.93018e-09	8.07608e-07	35.888	48.9302	0	SMC
Ptpre	11.1181	4.22038	1.19113	3.54319	0.000395324	0.0158972	0.110538	0.837209	0	SMC
Ptprt	38.2633	1.83925	0.549509	3.34707	0.000816695	0.0283871	1.58438	2.93023	0	SMC
Pvt1	563.727	1.01445	0.224603	4.51666	6.28237e-06	0.000518365	26.787	34.5581	0	SMC
Rab23	137.455	1.38437	0.31187	4.43893	9.04063e-06	0.000666911	6.92704	12.5116	0	SMC
Rab3b	96.4648	-1.54995	0.364523	-4.252	2.11871e-05	0.00140471	10.6485	3.72093	0	SMC
Rad51b	233.103	2.76597	0.265016	10.437	1.68084e-25	2.34036e-22	4.38467	16.5116	0	SMC
Rai14	54.7274	1.80335	0.478616	3.76784	0.000164667	0.00767457	2.43183	6.04651	0	SMC
Rgs1	1667.19	-0.813345	0.247838	-3.28177	0.00103159	0.0351404	52.8371	35.4884	0	SMC
Rgs2	162.215	-2.00912	0.359531	-5.58815	2.295e-08	3.36369e-06	15.9912	4.37209	0	SMC
Rgs4	87.6095	1.8163	0.361809	5.02005	5.16576e-07	6.05699e-05	3.53721	9.53488	0	SMC
Rgs6	537.559	-0.92708	0.220549	-4.20351	2.62808e-05	0.00163543	33.8983	15.907	0	SMC
Rgs7bp	500.645	-0.8747	0.236915	-3.69204	0.000222458	0.00983318	35.2985	17.1628	0	SMC
Rhbdf2	22.4142	2.31897	0.71836	3.22814	0.00124597	0.040463	0.73692	2.60465	0	SMC
Rilpl2	146.392	4.22713	0.360678	11.72	1.0073e-31	2.24406e-28	1.43699	19.6744	0	SMC
Rnd3	199.426	2.48791	0.274551	9.06174	1.2839e-19	9.53423e-17	4.78998	18.7907	0	SMC
Rnf169	512.028	1.05373	0.24074	4.37703	1.20308e-05	0.00084817	24.7973	30.0465	0	SMC
Robo1	281.577	-1.00359	0.264784	-3.79022	0.000150516	0.00710422	22.5497	9.90698	0	SMC
Robo2	170.239	1.19738	0.278683	4.29656	1.73466e-05	0.0011782	5.85851	11.0233	0	SMC
Rock2	1745.81	0.738742	0.18869	3.9151	9.03655e-05	0.00455467	57.9587	60.6047	0	SMC
Rora	1750.1	-0.800738	0.213573	-3.74925	0.000177367	0.0081304	68.3493	43.2558	0	SMC
Rtn4	655.873	0.61925	0.196267	3.15515	0.00160418	0.0499132	35.1879	41.2558	0	SMC
Runx1	36.7166	2.47691	0.574394	4.31221	1.6163e-05	0.00111136	1.03169	3.81395	0	SMC
Samd5	116.307	-1.29093	0.345693	-3.73432	0.000188223	0.00848833	10.1326	4.09302	0	SMC
Satb1	117.759	-1.16682	0.344322	-3.38875	0.000702113	0.0252285	10.2432	4	0	SMC
Scube2	312.38	-0.797749	0.24815	-3.21479	0.0013054	0.0420257	27.5608	14.7907	0	SMC
Sdc4	207.606	0.906296	0.258191	3.51018	0.000447803	0.0174408	12.196	17.3953	0	SMC
Selenow	176.055	1.04221	0.305884	3.40722	0.000656292	0.0239686	10.5011	18.8837	0	SMC
Sema3e	331.616	-1.53364	0.245345	-6.25096	4.07943e-10	9.27362e-08	22.6603	9.30233	0	SMC
Sema6d	627.256	1.0184	0.214338	4.75136	2.02048e-06	0.000197422	14.3331	16.5116	0	SMC
Serpine1	315.982	2.49476	0.260655	9.57111	1.0576e-21	1.07096e-18	5.12159	14.2791	0	SMC
Shank2	208.422	-1.15629	0.27647	-4.18234	2.88522e-05	0.00172193	19.7126	9.02326	0	SMC
Shroom4	61.9673	1.63495	0.453361	3.60628	0.000310623	0.0129589	2.61606	4.83721	0	SMC
Slc16a10	168.361	-1.91259	0.29509	-6.48139	9.08841e-11	2.30081e-08	18.7915	5.02326	0	SMC
Slc1a3	36.0189	-2.61246	0.621018	-4.20674	2.59084e-05	0.00162744	4.42152	0.790698	0	SMC
Slc25a23	99.1848	-1.12061	0.351997	-3.18359	0.00145461	0.0462939	11.4223	5.44186	0	SMC
Slc4a4	101.915	-1.56378	0.352184	-4.44024	8.98604e-06	0.000666911	10.6116	3.30233	0	SMC
Slc4a7	739.399	-1.12572	0.208104	-5.40938	6.32422e-08	8.69697e-06	46.7944	25.3488	0	SMC
Slc8a1	10172.7	0.864318	0.181883	4.75206	2.01359e-06	0.000197422	89.1304	84.6512	0	SMC
Slit3	639.344	2.77941	0.663594	4.18842	2.80909e-05	0.00169268	9.39573	22.8372	0	SMC
Sparcl1	1417.89	-0.732053	0.210878	-3.47145	0.000517659	0.0197473	69.6021	50.7907	0	SMC
Srgap1	242.121	1.11139	0.259442	4.28377	1.83749e-05	0.00124047	11.0538	17.7209	0	SMC
Srrm2	1077.91	-0.74382	0.184059	-4.0412	5.31785e-05	0.00287551	65.9912	44.9767	0	SMC
St18	11.4132	3.44448	1.06222	3.24272	0.00118395	0.0390178	0.18423	1.25581	0	SMC
Sulf2	61.1165	1.30699	0.412596	3.16772	0.00153641	0.0482085	3.31614	7.06977	0	SMC
Sytl2	32.2347	3.14286	0.661886	4.74834	2.05096e-06	0.000198658	0.589536	2.27907	0	SMC
Tac1	221.081	1.08944	0.271503	4.01261	6.0052e-05	0.00321596	12.0855	20.5581	0	SMC
Tacr1	173.603	-1.93566	0.336831	-5.74668	9.1015e-09	1.42791e-06	14.2962	4.09302	0	SMC
Tafa2	58.4604	-2.12586	0.474583	-4.47943	7.4842e-06	0.000592286	6.15328	1.39535	0	SMC
Tcim	150.422	-2.34529	0.316626	-7.40712	1.2907e-13	5.32485e-11	20.1179	4	0	SMC
Tenm2	293.371	-1.49031	0.25849	-5.76543	8.14523e-09	1.31492e-06	22.0707	8.46512	0	SMC
Tenm3	508.534	-0.88052	0.261584	-3.3661	0.000762383	0.0267892	31.7981	17.7209	0	SMC
Tes	1043.87	0.650912	0.204573	3.18181	0.00146359	0.0464472	39.0567	43.2093	0	SMC
Tgfb2	360.845	1.00598	0.258146	3.89695	9.7413e-05	0.00484412	17.7598	24	0	SMC
Thbs1	585.418	1.6064	0.278935	5.75903	8.45973e-09	1.34618e-06	15.4016	31.2093	0	SMC
Thrb	251.964	-1.14295	0.276112	-4.13945	3.48133e-05	0.00196382	22.9182	9.06977	0	SMC
Tmcc3	86.7789	-1.73829	0.382372	-4.54609	5.46523e-06	0.000468286	9.94842	2.7907	0	SMC
Tmco3	98.7877	1.80874	0.355604	5.0864	3.64923e-07	4.51654e-05	4.01621	12.8837	0	SMC
Tmem117	229.129	-1.02734	0.274335	-3.74484	0.000180512	0.00824066	19.0494	10.4651	0	SMC
Tmem200a	207.058	0.981855	0.302676	3.24391	0.00117899	0.0389696	9.17465	13.0233	0	SMC
Tnc	1998.46	1.31132	0.211694	6.19442	5.85012e-10	1.27773e-07	51.8055	64.4651	0	SMC
Tnfaip8l3	78.5737	1.22495	0.38318	3.1968	0.0013896	0.0446074	4.20044	6.74419	0	SMC
Tnnc1	11.3139	4.74553	1.37375	3.45442	0.000551471	0.020894	0.073692	0.418605	0	SMC
Tnnt3	75.3882	3.5175	0.497848	7.06541	1.60148e-12	5.57465e-10	1.14223	9.48837	0	SMC
Tnxb	441.486	-1.37491	0.223283	-6.15767	7.38228e-10	1.55153e-07	41.5623	16.7907	0	SMC
Trio	1129.02	0.77154	0.185974	4.14866	3.34434e-05	0.00191039	48.3419	53.6744	0	SMC
Trp53cor1	24.4154	3.06216	0.732853	4.17841	2.9355e-05	0.00173008	0.515844	3.53488	0	SMC
Tulp4	754.307	0.667041	0.196814	3.38919	0.000700986	0.0252285	37.4724	42.7907	0	SMC
Ube2e2	1268.08	0.708289	0.210051	3.37199	0.000746284	0.0263065	45.1732	48.6977	0	SMC
Ubtd1	64.1952	1.60027	0.411637	3.88758	0.000101248	0.00499025	2.98452	6.97674	0	SMC
Utrn	1140.38	1.05588	0.179488	5.88273	4.03565e-09	6.81107e-07	40.678	55.0698	0	SMC
Vegfc	305.629	-1.02348	0.24078	-4.25068	2.13122e-05	0.00140471	22.5866	11.3023	0	SMC
Vgll3	99.3807	2.60376	0.382751	6.80275	1.0264e-11	3.46456e-09	2.54237	10.9302	0	SMC
Vip	450.32	1.10524	0.267678	4.129	3.64346e-05	0.00202923	22.0707	31.5814	0	SMC
Wdr1	217.004	0.843308	0.256116	3.29268	0.000992389	0.034013	13.9646	20.2791	0	SMC
Wnk2	332.045	-1.07075	0.239138	-4.47755	7.55046e-06	0.000592286	31.6507	14.186	0	SMC
Zbtb16	728.832	-1.28775	0.25212	-5.1077	3.26095e-07	4.08132e-05	54.2004	22.5116	0	SMC
Zfp385a	45.3711	2.65189	0.508221	5.21799	1.80873e-07	2.37029e-05	1.14223	4.88372	0	SMC
Zfp385b	794.96	-1.50895	0.224467	-6.72236	1.78804e-11	5.2413e-09	50.3316	20.2791	0	SMC
Zfp521	250.318	-1.24738	0.276094	-4.51797	6.24361e-06	0.000518365	19.86	10.093	0	SMC
Zfp536	390.559	-0.809842	0.224781	-3.6028	0.000314805	0.0130618	25.35	14.8837	0	SMC
Zim1	17.0964	3.25691	0.861878	3.77885	0.000157554	0.0073739	0.331614	2.88372	0	SMC
Zmat3	123.046	1.14088	0.312361	3.65244	0.000259758	0.0113025	7.03758	12.7907	0	SMC
0610043K17Rik	66.8353	-1.49743	0.44391	-3.37327	0.000742824	0.0317744	10.3741	2.73669	1	Mesothelial
1010001N08Rik	328.269	-1.3677	0.315115	-4.34032	1.42275e-05	0.00160219	37.8118	11.8343	1	Mesothelial
4930444A19Rik	32.4451	-2.68645	0.637469	-4.21425	2.50614e-05	0.00246945	5.61224	0.66568	1	Mesothelial
9130019P16Rik	78.8452	-1.65902	0.430288	-3.85561	0.000115441	0.00816588	12.1882	2.58876	1	Mesothelial
9330175M20Rik	66.1332	-2.9584	0.502036	-5.8928	3.79703e-09	1.164e-06	9.69388	1.14645	1	Mesothelial
9530026P05Rik	1770.47	-1.3561	0.312896	-4.33404	1.46396e-05	0.00163194	82.3129	34.2456	1	Mesothelial
A330015K06Rik	342.908	-2.07847	0.35164	-5.91079	3.40472e-09	1.10513e-06	35.4308	7.5074	1	Mesothelial
A630012P03Rik	59.201	-1.98874	0.517029	-3.84647	0.00011983	0.00831727	10.034	1.96006	1	Mesothelial
Abca1	153.179	-1.29687	0.36009	-3.60152	0.000316364	0.0162391	20.9184	6.43491	1	Mesothelial
Abhd18	106.554	-1.46931	0.385653	-3.80992	0.00013901	0.00935436	15.8163	3.92012	1	Mesothelial
Abi3bp	347.703	-1.41208	0.295395	-4.78033	1.7501e-06	0.000275916	40.3061	12.0192	1	Mesothelial
Acss3	30.6656	-2.91252	0.783688	-3.71643	0.00020206	0.0120854	2.89116	0.554734	1	Mesothelial
Actb	1453.45	1.73546	0.361698	4.7981	1.60176e-06	0.000256189	41.0998	68.3802	1	Mesothelial
Actg1	980.068	1.56887	0.33221	4.72252	2.32941e-06	0.000347397	34.0703	50.4068	1	Mesothelial
Actn1	192.081	1.24619	0.357251	3.48827	0.000486156	0.0230267	11.4512	16.2352	1	Mesothelial
Adam10	550.982	0.986509	0.298803	3.30154	0.00096157	0.0388714	32.1995	33.8018	1	Mesothelial
Adam12	73.2277	1.74307	0.437296	3.98601	6.71939e-05	0.00533491	3.11791	5.95414	1	Mesothelial
Adam33	596.166	-1.20784	0.311802	-3.87373	0.000107181	0.00775009	54.7052	20.4512	1	Mesothelial
Adamtsl1	1860.64	-1.40112	0.27399	-5.11378	3.15775e-07	6.70172e-05	77.1542	38.0178	1	Mesothelial
Adgrl3	319.295	-1.39215	0.396845	-3.50804	0.000451413	0.0217545	21.2018	7.84024	1	Mesothelial
Agr2	83.0539	1.92228	0.479961	4.00509	6.19952e-05	0.004994	4.42177	7.76627	1	Mesothelial
Aldh1a1	135.711	-2.3723	0.377939	-6.27695	3.45281e-10	1.73205e-07	17.2902	2.99556	1	Mesothelial
Aldh1a2	2258.88	1.09617	0.270056	4.05904	4.9275e-05	0.00419741	60.0907	66.9749	1	Mesothelial
Alpk2	96.7484	3.72235	0.610427	6.09794	1.07441e-09	4.39156e-07	1.53061	8.91272	1	Mesothelial
Alpl	57.0698	2.70216	0.618472	4.36909	1.24766e-05	0.00144938	1.41723	6.21302	1	Mesothelial
Amigo2	66.3028	1.76102	0.470617	3.74195	0.000182599	0.0111953	3.85488	7.06361	1	Mesothelial
Ano1	2911.44	0.937305	0.263716	3.55422	0.000379103	0.0189311	76.8141	71.3757	1	Mesothelial
Anxa2	1265.11	1.10017	0.277325	3.96709	7.27557e-05	0.00561491	48.7528	51.4053	1	Mesothelial
Aprt	795.352	2.24196	0.387692	5.78282	7.34572e-09	1.93018e-06	21.2585	44.5266	1	Mesothelial
Arhgap22	427.961	1.59876	0.315004	5.07538	3.86718e-07	7.75966e-05	21.1451	29.8077	1	Mesothelial
Arid5b	412.22	-1.10162	0.337469	-3.26437	0.0010971	0.0432413	37.3016	15.4956	1	Mesothelial
Atp1a1	476.939	1.30129	0.383887	3.38978	0.000699475	0.0306326	26.5873	35.429	1	Mesothelial
AY036118	7500.56	0.943967	0.257976	3.65913	0.000253069	0.0138261	95.6916	96.6716	1	Mesothelial
B530045E10Rik	97.3795	-1.82442	0.413061	-4.41684	1.00156e-05	0.00125475	13.8322	2.62574	1	Mesothelial
Bax	66.9195	1.49086	0.446385	3.33984	0.00083827	0.0347787	4.02494	6.84172	1	Mesothelial
Bcam	632.037	1.11773	0.301152	3.71153	0.00020601	0.0122233	31.576	38.2396	1	Mesothelial
Bcar3	1766.85	1.97399	0.319042	6.18725	6.12237e-10	2.81527e-07	48.356	56.6568	1	Mesothelial
Bgn	82.1112	1.93301	0.531496	3.63691	0.000275926	0.01464	3.79819	9.09763	1	Mesothelial
Bicd1	1953.89	-1.01141	0.268401	-3.76826	0.000164388	0.0102496	79.2517	46.7456	1	Mesothelial
Bmper	535.011	1.49653	0.29965	4.99427	5.90585e-07	0.000110469	18.8209	32.2855	1	Mesothelial
Brinp2	82.2619	-1.76919	0.4778	-3.70278	0.000213246	0.012518	7.4263	2.21893	1	Mesothelial
Bst2	166.608	1.18556	0.362158	3.27359	0.0010619	0.0421553	11.0544	14.3861	1	Mesothelial
C1qtnf3	47.1685	3.29349	0.601865	5.47214	4.44638e-08	1.09045e-05	0.793651	5.69527	1	Mesothelial
C1qtnf7	154.934	-1.81141	0.408436	-4.43499	9.20785e-06	0.00116802	20.1814	4.32692	1	Mesothelial
C7	19.2176	-3.04041	0.824161	-3.6891	0.000225049	0.0130718	3.57143	0.33284	1	Mesothelial
C730002L08Rik	15.354	-4.05952	1.06777	-3.80186	0.000143616	0.00949067	3.23129	0.147929	1	Mesothelial
Cadm2	948.783	-1.85682	0.286976	-6.47031	9.78035e-11	6.34917e-08	54.0816	17.1967	1	Mesothelial
Calr	846.047	1.41228	0.282126	5.00587	5.56116e-07	0.000105816	32.8798	48.9645	1	Mesothelial
Camk1d	6743.13	1.02195	0.260247	3.92685	8.60651e-05	0.00643131	87.1882	95.1553	1	Mesothelial
Cartpt	41.8386	2.7848	0.591631	4.70699	2.51402e-06	0.000369929	1.24717	5.6213	1	Mesothelial
Cavin2	431.084	-1.04918	0.286334	-3.66419	0.000248124	0.0136234	37.9819	15.7544	1	Mesothelial
Cavin3	407.496	1.28154	0.361381	3.54622	0.000390804	0.0193736	21.5986	27.6997	1	Mesothelial
Cbfa2t3	137.548	2.9994	0.3975	7.54566	4.50016e-14	5.5182e-11	3.85488	14.9408	1	Mesothelial
Ccdc171	912.806	-1.14991	0.30309	-3.79394	0.000148277	0.00968277	63.8322	25.6657	1	Mesothelial
Ccdc3	91.4584	1.52928	0.420259	3.63891	0.000273799	0.0145973	4.81859	7.98817	1	Mesothelial
Cct6a	148.258	1.3468	0.402337	3.34745	0.000815592	0.0342238	9.92063	14.3861	1	Mesothelial
Cdkn1a	166.019	2.3648	0.358865	6.58967	4.40794e-11	3.24307e-08	5.3288	13.0547	1	Mesothelial
Cenpp	47.2027	-1.94679	0.586802	-3.31763	0.000907854	0.0372456	6.46259	1.51627	1	Mesothelial
Cfap299	86.2815	2.00281	0.570564	3.51022	0.000447728	0.0216716	2.72109	5.43639	1	Mesothelial
Cfb	913.935	1.42361	0.266646	5.33894	9.34928e-08	2.1605e-05	32.8798	44.7485	1	Mesothelial
Cfl1	206.177	1.31461	0.385063	3.41402	0.000640109	0.0284849	12.5283	17.0858	1	Mesothelial
Chil1	46.2558	2.34101	0.609651	3.83992	0.000123074	0.00848902	1.87075	4.77071	1	Mesothelial
Chst11	121.278	1.59478	0.432925	3.68373	0.000229849	0.0132807	6.85941	12.3891	1	Mesothelial
Cldn10	42.9325	-2.2151	0.555332	-3.98878	6.64149e-05	0.00531127	7.70975	1.18343	1	Mesothelial
Clec2d	112.419	-1.44442	0.415236	-3.47856	0.000504125	0.0236745	15.1361	4.40089	1	Mesothelial
Cltb	145.388	1.47422	0.380626	3.87313	0.000107445	0.00775009	9.41043	13.9053	1	Mesothelial
Col14a1	592.912	-1.25252	0.294065	-4.25935	2.05024e-05	0.00217562	46.4853	16.8269	1	Mesothelial
Col4a1	621.446	3.20668	0.320565	10.0032	1.47551e-23	8.14186e-20	13.7755	44.6006	1	Mesothelial
Col4a2	327.464	2.36929	0.317799	7.45529	8.96681e-14	9.89577e-11	11.678	29.068	1	Mesothelial
Col4a6	260.063	-1.0741	0.331081	-3.24423	0.0011777	0.0455162	26.9841	8.98669	1	Mesothelial
Col6a2	584.069	1.09721	0.306897	3.57516	0.000350008	0.0176378	31.0091	33.9867	1	Mesothelial
Cplx2	356.775	1.79938	0.306296	5.87465	4.23725e-09	1.23059e-06	13.8889	29.3269	1	Mesothelial
Creb3l1	276.172	1.16482	0.32271	3.6095	0.000306789	0.0159704	17.0068	20.932	1	Mesothelial
Crip1	4174.69	1.079	0.304306	3.54577	0.000391474	0.0193736	65.7596	77.145	1	Mesothelial
Crip2	511.62	1.46703	0.303551	4.83288	1.3457e-06	0.000221554	23.5828	33.0621	1	Mesothelial
Csf1r	146.567	-1.39294	0.378284	-3.68225	0.000231187	0.0132884	19.9546	5.54734	1	Mesothelial
Ctps	127.524	1.26736	0.364725	3.47483	0.000511169	0.0239037	8.10658	11.6494	1	Mesothelial
Cyp2d22	129.792	-1.23267	0.360293	-3.42131	0.000623201	0.0278447	19.161	5.6213	1	Mesothelial
Dlc1	2965.04	-1.76191	0.280018	-6.29213	3.13142e-10	1.64564e-07	90.0794	43.3802	1	Mesothelial
Dnaja1	558.631	1.14479	0.342251	3.34489	0.000823149	0.0342803	29.8753	37.6109	1	Mesothelial
Dpp6	151.456	1.30926	0.349046	3.75095	0.000176163	0.0108611	6.00907	9.31953	1	Mesothelial
Dync1i1	149.61	-2.02438	0.469567	-4.31117	1.62391e-05	0.00179214	16.2132	3.40237	1	Mesothelial
Dynll1	554.398	1.45912	0.314409	4.64085	3.46979e-06	0.000484717	23.4127	33.8018	1	Mesothelial
Efhc2	24.0679	-2.47491	0.715074	-3.46106	0.000538059	0.0246644	4.08163	0.443787	1	Mesothelial
Elavl2	47.8365	-1.95582	0.579285	-3.37626	0.000734777	0.0315525	8.33333	1.40533	1	Mesothelial
Elfn1	25.7109	3.16004	0.74977	4.21467	2.50141e-05	0.00246945	0.680272	3.10651	1	Mesothelial
Enah	118.519	1.63922	0.385258	4.25487	2.09173e-05	0.00219851	6.68934	12.2041	1	Mesothelial
Endod1	120.133	1.22726	0.37371	3.284	0.00102345	0.0409232	8.16327	11.7234	1	Mesothelial
Epb41l4b	155.457	1.68005	0.429329	3.91319	9.10854e-05	0.00674643	8.21995	13.3136	1	Mesothelial
Ephb1	154.407	-1.8488	0.357083	-5.17752	2.2486e-07	4.8658e-05	20.9751	4.17899	1	Mesothelial
Ephb3	43.6105	2.10209	0.544012	3.86405	0.000111524	0.00799205	2.1542	5.28846	1	Mesothelial
Fam78b	136.74	2.46994	0.423545	5.83158	5.49039e-09	1.55364e-06	3.7415	13.5355	1	Mesothelial
Fam83b	26.5639	-2.22217	0.685056	-3.24378	0.00117956	0.0455162	4.87528	0.66568	1	Mesothelial
Fgf16	141.82	1.82474	0.483257	3.77593	0.000159414	0.0101645	6.29252	13.2766	1	Mesothelial
Fgf5	125.487	1.59925	0.371284	4.30735	1.65222e-05	0.00180534	6.4059	11.3166	1	Mesothelial
Fgf9	1009.42	1.46124	0.292831	4.99006	6.03598e-07	0.000111022	39.5692	49.0015	1	Mesothelial
Fgfbp1	17.8324	3.16307	0.877841	3.60324	0.000314275	0.0162318	0.453515	2.21893	1	Mesothelial
Fgfr2	389.042	-1.00804	0.293154	-3.43861	0.000584714	0.0263384	42.2336	16.568	1	Mesothelial
Flrt2	710.934	-1.26195	0.343161	-3.67743	0.000235593	0.0133547	44.8413	18.1583	1	Mesothelial
Fmo5	62.5575	-2.19099	0.481202	-4.55316	5.28461e-06	0.000711231	10.3175	1.77515	1	Mesothelial
Fth1	7307.98	1.43848	0.339517	4.23684	2.26692e-05	0.00231646	65.5896	85.1701	1	Mesothelial
Gabra3	197.328	-1.21203	0.346333	-3.49961	0.000465934	0.022164	17.9705	6.28698	1	Mesothelial
Gal	94.7932	2.32657	0.416191	5.59015	2.2687e-08	5.69031e-06	3.7415	11.6494	1	Mesothelial
Galns	83.8954	1.38714	0.413283	3.3564	0.000789653	0.0332619	5.38549	8.24704	1	Mesothelial
Gapdh	344.817	1.37881	0.379317	3.63499	0.000277991	0.014679	17.517	24.4453	1	Mesothelial
Gas6	1705.04	1.28758	0.262854	4.89844	9.65999e-07	0.000166575	54.8186	62.0932	1	Mesothelial
Gas7	337.759	1.32213	0.335771	3.9376	8.2302e-05	0.00622113	17.1769	23.2618	1	Mesothelial
Ghr	905.978	-1.01663	0.275021	-3.69656	0.000218541	0.0127609	58.39	26.9231	1	Mesothelial
Gli1	90.4618	2.37234	0.499771	4.74686	2.06602e-06	0.000316675	2.83447	10.0222	1	Mesothelial
Gm10135	45.6829	-1.81126	0.526015	-3.44337	0.000574513	0.025985	7.65306	1.47929	1	Mesothelial
Gm12002	99.2089	-1.99445	0.403319	-4.94509	7.61076e-07	0.000133321	15.3628	2.95858	1	Mesothelial
Gm12023	39.3935	-2.38217	0.578505	-4.1178	3.825e-05	0.00346006	5.27211	0.924556	1	Mesothelial
Gm12353	116.7	-1.4369	0.375604	-3.82557	0.000130468	0.00883339	16.7234	4.43787	1	Mesothelial
Gm13561	174.438	-1.53228	0.344866	-4.4431	8.86715e-06	0.00113788	23.2993	5.95414	1	Mesothelial
Gm14582	35.5687	-2.81637	0.692669	-4.06597	4.78326e-05	0.00412407	6.97279	0.628698	1	Mesothelial
Gm15261	150.081	-2.10565	0.399812	-5.2666	1.38976e-07	3.13009e-05	19.3311	3.9571	1	Mesothelial
Gm15614	66.3398	-1.5098	0.448459	-3.36665	0.000760885	0.0321729	10.6009	2.55178	1	Mesothelial
Gm16341	260.745	-1.47812	0.335062	-4.41149	1.02663e-05	0.00125888	34.127	8.76479	1	Mesothelial
Gm20275	68.2106	-1.47241	0.456251	-3.22719	0.00125013	0.0477386	10.3175	2.81065	1	Mesothelial
Gm20743	38.9037	-2.78175	0.650484	-4.27643	1.89918e-05	0.00203489	6.06576	0.776627	1	Mesothelial
Gm2a	168.244	1.38191	0.378114	3.65475	0.000257429	0.0138585	10.3741	16.642	1	Mesothelial
Gm32569	21.477	-4.08398	0.960489	-4.25198	2.11884e-05	0.00220599	3.34467	0.184911	1	Mesothelial
Gm35188	143.134	-1.45117	0.385005	-3.76921	0.000163763	0.0102496	19.4444	5.73225	1	Mesothelial
Gm42418	75595.9	1.14651	0.288309	3.97665	6.98925e-05	0.00550952	100	100	1	Mesothelial
Gm42620	48.6529	-2.13635	0.520897	-4.10129	4.10847e-05	0.00365654	7.9932	1.36834	1	Mesothelial
Gm44129	12.3437	-3.57634	1.07892	-3.31474	0.000917283	0.0373547	2.6644	0.147929	1	Mesothelial
Gm45025	89.3	-1.67756	0.479323	-3.49985	0.000465523	0.022164	14.1723	3.3284	1	Mesothelial
Gm46367	57.494	-1.71936	0.487194	-3.52911	0.00041696	0.0204514	9.18367	2.07101	1	Mesothelial
Gm47167	77.6043	-1.81289	0.445699	-4.06751	4.75179e-05	0.00412407	11.678	2.47781	1	Mesothelial
Gm47271	122.46	-1.95294	0.394661	-4.94838	7.48319e-07	0.000133201	18.9342	3.84615	1	Mesothelial
Gm48678	122.56	-1.63762	0.404294	-4.05058	5.10911e-05	0.00430413	16.2698	4.47485	1	Mesothelial
Gm765	90.774	-1.87256	0.412474	-4.53983	5.62989e-06	0.00073966	10.3175	1.88609	1	Mesothelial
Gm9968	39.432	-1.83185	0.552635	-3.31476	0.00091723	0.0373547	6.63265	1.29438	1	Mesothelial
Gna14	14.8051	3.50506	1.0406	3.36829	0.000756364	0.0321047	0.283447	2.10799	1	Mesothelial
Gnao1	186.97	2.69163	0.37981	7.08677	1.37281e-12	1.37731e-09	5.95238	16.4571	1	Mesothelial
Gpr1	35.0891	-2.02161	0.59861	-3.37718	0.00073233	0.0315525	5.72562	1.14645	1	Mesothelial
Gpr39	460.135	2.01509	0.432167	4.66276	3.11997e-06	0.000441436	12.3016	26.4423	1	Mesothelial
Gpx3	1082.98	0.862406	0.26623	3.23932	0.00119813	0.0460718	35.7143	44.9704	1	Mesothelial
Grik4	37.4132	2.7676	0.607207	4.55791	5.16642e-06	0.000703908	1.02041	4.40089	1	Mesothelial
Gsdme	193.662	-1.69165	0.337352	-5.0145	5.31703e-07	0.000102945	28.0045	6.10207	1	Mesothelial
Gucy1a1	78.6654	-1.66698	0.472248	-3.52989	0.00041574	0.0204514	10.8844	2.36686	1	Mesothelial
Hmgcs2	57.0449	-2.28336	0.543577	-4.20062	2.66181e-05	0.00255441	7.4263	1.36834	1	Mesothelial
Hs3st4	52.8703	-1.79231	0.529707	-3.38359	0.000715454	0.0312085	6.51927	1.55325	1	Mesothelial
Ifitm1	70.3006	1.96785	0.487944	4.03294	5.50833e-05	0.0046053	2.83447	6.06509	1	Mesothelial
Igfbp6	7053.7	1.09893	0.286966	3.82948	0.000128416	0.00880245	78.9683	87.0932	1	Mesothelial
Igfbp7	1480.84	1.13882	0.311584	3.65492	0.000257266	0.0138585	55.5556	60.0962	1	Mesothelial
Inhbb	23.8819	2.92108	0.828034	3.52772	0.000419148	0.0204678	0.510204	3.43935	1	Mesothelial
Irf7	46.2898	1.68951	0.520416	3.24646	0.00116852	0.0454076	2.38095	4.88166	1	Mesothelial
Isg15	102.49	1.86735	0.409662	4.55828	5.15742e-06	0.000703908	3.1746	7.95118	1	Mesothelial
Kcnj8	50.6809	1.97058	0.536136	3.67552	0.000237369	0.0133653	2.49433	6.13905	1	Mesothelial
Kcnma1	106.933	1.82416	0.480288	3.79805	0.000145838	0.00958017	4.47846	9.91124	1	Mesothelial
Kcnmb2	18.4423	-4.60408	1.07354	-4.28867	1.79743e-05	0.00194475	2.38095	0.110947	1	Mesothelial
Kif26b	262.802	1.23479	0.320386	3.85407	0.000116169	0.00816588	12.8685	18.75	1	Mesothelial
Klf15	19.4453	-2.76613	0.815039	-3.39387	0.000689132	0.0302998	3.62812	0.369822	1	Mesothelial
Klf9	295.381	-1.21687	0.303006	-4.01599	5.91972e-05	0.00487538	35.3741	11.5385	1	Mesothelial
Kng2	86.8349	-1.41002	0.437827	-3.2205	0.00127966	0.0486976	12.8118	3.47633	1	Mesothelial
Krt14	165.214	1.72222	0.419698	4.10347	4.07004e-05	0.00365179	7.14286	9.83728	1	Mesothelial
Krt18	665.833	2.3783	0.313116	7.59558	3.06411e-14	4.22694e-11	18.1406	37.7219	1	Mesothelial
Krt7	728.412	1.31332	0.297493	4.41462	1.01189e-05	0.00125475	32.483	38.3506	1	Mesothelial
Krt8	1012	2.51594	0.311293	8.08222	6.35971e-16	1.00265e-12	23.9796	48.0399	1	Mesothelial
Ksr1	349.048	1.49037	0.375192	3.9723	7.11825e-05	0.00557142	18.1973	21.8935	1	Mesothelial
Lhfpl2	53.7372	4.28255	0.664858	6.4413	1.18456e-10	7.26267e-08	0.680272	6.10207	1	Mesothelial
Lmcd1	112.171	6.67132	0.775542	8.60214	7.82412e-18	2.15868e-14	0.226757	13.3506	1	Mesothelial
Lmna	457.442	1.9439	0.328357	5.92008	3.21789e-09	1.07614e-06	18.7075	30.3994	1	Mesothelial
Lrp2	343.564	-1.4428	0.304678	-4.73548	2.18533e-06	0.000330374	35.1474	11.3536	1	Mesothelial
Ltbp1	166.767	2.4342	0.427558	5.69328	1.24624e-08	3.19848e-06	5.89569	17.0488	1	Mesothelial
Ly6a	101.67	2.00424	0.557274	3.59651	0.000322518	0.0164783	3.51474	5.54734	1	Mesothelial
Lypd8	22.2378	-3.2811	0.891649	-3.67981	0.000233403	0.0133463	6.29252	0.295858	1	Mesothelial
Lysmd4	173.253	-1.51615	0.366063	-4.14178	3.44619e-05	0.00319598	22.449	6.43491	1	Mesothelial
Manf	221.454	1.31892	0.332261	3.96954	7.20112e-05	0.00559659	13.2653	17.7145	1	Mesothelial
Map3k5	369.324	-1.15415	0.299861	-3.84895	0.000118623	0.00828562	38.9456	13.6095	1	Mesothelial
Me3	157.357	-1.34102	0.365018	-3.67386	0.000238918	0.0133843	19.5011	5.51036	1	Mesothelial
Mest	64.3924	2.04056	0.52645	3.87608	0.000106155	0.00775009	2.60771	6.73077	1	Mesothelial
Mical2	607.481	1.15469	0.33365	3.46078	0.000538612	0.0246644	31.0658	34.2825	1	Mesothelial
Mmp16	580.897	-1.12767	0.317069	-3.55655	0.000375757	0.0188494	45.805	17.7515	1	Mesothelial
Mmp2	32.3519	2.22426	0.657776	3.38148	0.000720966	0.0313251	1.47392	4.06805	1	Mesothelial
Mpp6	1188.43	-1.39021	0.273598	-5.08123	3.74999e-07	7.73818e-05	73.0159	31.7678	1	Mesothelial
Mt1	227.363	1.13826	0.345124	3.29813	0.000973315	0.0392026	13.9456	17.2337	1	Mesothelial
Mt2	102.696	1.56034	0.424348	3.67703	0.00023597	0.0133547	6.46259	9.91124	1	Mesothelial
Myocd	86.2369	-1.87588	0.495596	-3.7851	0.000153649	0.00991617	12.2449	2.84763	1	Mesothelial
Nav1	367.637	1.96806	0.325072	6.05424	1.41084e-09	5.56072e-07	13.9456	26.2944	1	Mesothelial
Ncald	423.69	-1.336	0.357973	-3.73212	0.000189874	0.011577	39.1156	12.9068	1	Mesothelial
Nfatc1	48.8267	1.75375	0.514805	3.40663	0.000657707	0.0291504	2.6644	5.2145	1	Mesothelial
Nhp2	77.7641	2.17752	0.572694	3.80225	0.000143389	0.00949067	3.23129	9.06065	1	Mesothelial
Nid2	106.49	-1.60245	0.436789	-3.66871	0.00024378	0.0135163	16.8934	3.43935	1	Mesothelial
Nlrp4e	18.8131	3.33441	0.893976	3.72987	0.000191581	0.011617	0.453515	2.51479	1	Mesothelial
Npas2	142.766	-1.41344	0.362662	-3.8974	9.72304e-05	0.00715357	18.8209	5.32544	1	Mesothelial
Npnt	182.531	-1.14811	0.340047	-3.37633	0.000734586	0.0315525	23.4694	7.72929	1	Mesothelial
Nr4a3	20.1715	3.49889	1.01198	3.45746	0.000545297	0.0248673	0.453515	2.73669	1	Mesothelial
Ntf3	269.831	3.83424	0.377029	10.1696	2.70953e-24	2.99023e-20	3.28798	21.0799	1	Mesothelial
Nxph1	884.591	-0.967682	0.279306	-3.4646	0.000531027	0.0245206	24.3764	13.0178	1	Mesothelial
Olfml1	106.003	-1.43866	0.397739	-3.6171	0.000297918	0.0155821	16.1565	4.06805	1	Mesothelial
Opcml	718.155	-2.86485	0.307092	-9.32896	1.0691e-20	3.93286e-17	47.6757	8.87574	1	Mesothelial
Pamr1	499.83	-1.04341	0.291484	-3.57964	0.000344071	0.0174182	49.0363	19.4527	1	Mesothelial
Pappa	33.3566	2.67225	0.658474	4.05824	4.94439e-05	0.00419741	1.0771	3.10651	1	Mesothelial
Pard3bos1	166.227	-1.47107	0.360039	-4.08585	4.39151e-05	0.00387718	20.4649	6.17604	1	Mesothelial
Pcsk5	1684.43	2.16922	0.322625	6.72368	1.77194e-11	1.50424e-08	41.8367	61.7234	1	Mesothelial
Pde10a	1690.86	1.35528	0.271996	4.98273	6.26929e-07	0.000113423	40.2494	60.2071	1	Mesothelial
Pde4d	1822.59	0.911264	0.26269	3.46896	0.00052247	0.0242268	56.5193	56.213	1	Mesothelial
Pdgfd	270.15	-1.71531	0.321338	-5.33802	9.39686e-08	2.1605e-05	25.6236	6.13905	1	Mesothelial
Pdia4	161.609	1.38889	0.351698	3.94909	7.84499e-05	0.00597085	10.3175	13.9793	1	Mesothelial
Pfn1	237.922	1.32244	0.355855	3.71624	0.000202208	0.0120854	14.2857	20.2663	1	Mesothelial
Pgf	172.914	3.61317	0.44086	8.19575	2.49042e-16	5.49686e-13	3.00454	17.6775	1	Mesothelial
Phlda3	72.4096	1.75057	0.453567	3.85955	0.000113594	0.00808792	3.1746	7.39645	1	Mesothelial
Piezo2	522.229	-1.14472	0.30807	-3.71576	0.000202592	0.0120854	42.8571	15.7175	1	Mesothelial
Pik3c2b	68.7985	3.19065	0.547584	5.82678	5.65084e-09	1.55907e-06	1.5873	7.87722	1	Mesothelial
Pkm	282.414	1.18595	0.343245	3.4551	0.000550093	0.0249828	18.1406	22.6331	1	Mesothelial
Plac8	82.9647	1.41938	0.426375	3.32894	0.000871762	0.0360328	4.47846	7.21154	1	Mesothelial
Plcxd3	199.706	-1.43608	0.409774	-3.50456	0.000457362	0.0219454	16.5533	4.84467	1	Mesothelial
Plet1	274.093	2.00289	0.33966	5.89674	3.70753e-09	1.164e-06	11.4512	22.1524	1	Mesothelial
Plxdc2	153.424	-1.14251	0.350346	-3.26109	0.00110985	0.0434335	17.5737	6.36095	1	Mesothelial
Plxna4	2211.53	-0.979608	0.260101	-3.76626	0.00016571	0.010274	84.8639	48.7056	1	Mesothelial
Plxna4os3	48.285	-2.43326	0.547069	-4.44781	8.67493e-06	0.00112631	7.82313	1.0355	1	Mesothelial
Pmepa1	270.51	2.24885	0.366489	6.1362	8.45193e-10	3.58752e-07	9.63719	25.7396	1	Mesothelial
Ppa1	68.3588	1.67431	0.464718	3.60285	0.000314753	0.0162318	4.08163	7.65533	1	Mesothelial
Ppp1ca	128.07	1.22715	0.381696	3.215	0.00130443	0.0494696	8.56009	12.2041	1	Mesothelial
Prkg2	167.622	2.09387	0.349531	5.99051	2.09189e-09	7.96072e-07	6.23583	15.3107	1	Mesothelial
Ptch1	464.998	2.19931	0.336385	6.53807	6.23186e-11	4.29843e-08	15.9864	30.4734	1	Mesothelial
Ptch2	45.1966	5.90418	0.995241	5.93241	2.98515e-09	1.05348e-06	0.170068	4.84467	1	Mesothelial
Ptma	1558.62	1.2302	0.34976	3.51728	0.000435995	0.0211967	40.7596	61.0207	1	Mesothelial
Ptpn13	1853.46	-1.15052	0.282392	-4.0742	4.6173e-05	0.00404417	83.3333	43.0843	1	Mesothelial
Rad51b	476.432	-1.24481	0.295984	-4.20567	2.60311e-05	0.00252	41.1565	14.2382	1	Mesothelial
Rapgef5	809.102	-1.3132	0.271882	-4.83003	1.36514e-06	0.000221554	63.7188	22.5962	1	Mesothelial
Rhobtb1	388.819	-1.03216	0.31642	-3.26201	0.00110627	0.0434335	44.6145	16.5311	1	Mesothelial
Robo2	229.329	2.05847	0.345593	5.95636	2.57917e-09	9.48791e-07	6.29252	15.7544	1	Mesothelial
Samd5	33.9987	2.25628	0.608224	3.70962	0.000207572	0.0122501	1.41723	4.03107	1	Mesothelial
Sema3e	938.062	-0.995088	0.277155	-3.59036	0.000330216	0.0167938	60.7143	29.6598	1	Mesothelial
Sema6d	169.584	-1.23917	0.377608	-3.28164	0.00103204	0.0411177	21.7687	7.39645	1	Mesothelial
Serpina3n	16.8108	4.53631	1.10143	4.11854	3.81273e-05	0.00346006	0.170068	2.25592	1	Mesothelial
Serpinh1	919.604	1.31774	0.277291	4.75217	2.01245e-06	0.000312808	37.6984	47.5592	1	Mesothelial
Sfn	36.0141	3.54482	0.697882	5.0794	3.78635e-07	7.73818e-05	0.736961	4.65976	1	Mesothelial
Sfxn5	202.847	1.26006	0.33438	3.76834	0.000164335	0.0102496	12.0748	16.679	1	Mesothelial
Sgk1	105.408	-1.61622	0.388842	-4.1565	3.23167e-05	0.00304827	13.9456	3.73521	1	Mesothelial
Slc10a6	55.1065	-3.12993	0.580314	-5.39351	6.90945e-08	1.65767e-05	8.21995	0.813609	1	Mesothelial
Slc38a11	43.7581	-2.02767	0.535457	-3.7868	0.000152597	0.00990624	7.65306	1.40533	1	Mesothelial
Slc39a1	69.0851	1.70214	0.490442	3.47063	0.000519232	0.0241782	4.13832	8.43195	1	Mesothelial
Slc40a1	113.797	-1.78339	0.381531	-4.67429	2.94967e-06	0.00042276	17.2336	3.5503	1	Mesothelial
Slc43a1	82.8461	-1.9119	0.433749	-4.40786	1.04397e-05	0.00126607	13.4354	2.47781	1	Mesothelial
Slc4a4	1590.09	-1.06102	0.291029	-3.64576	0.000266606	0.0142828	77.2676	40.3476	1	Mesothelial
Slc9a3r1	581.476	1.03739	0.317609	3.26624	0.00108984	0.0431092	31.4059	36.5015	1	Mesothelial
Slit3	3747.14	1.29683	0.296064	4.38024	1.18551e-05	0.0014068	67.8571	79.2899	1	Mesothelial
Slpi	4613.07	1.09762	0.252171	4.35268	1.34486e-05	0.00153009	60.3175	74.1864	1	Mesothelial
Slurp1	60.5099	2.59464	0.534341	4.85577	1.19919e-06	0.000200519	1.87075	5.54734	1	Mesothelial
Smad3	434.583	1.38843	0.38299	3.62523	0.000288703	0.015172	21.1451	26.8491	1	Mesothelial
Sms	68.8523	1.56511	0.473761	3.30359	0.000954548	0.0387294	4.08163	6.95266	1	Mesothelial
Sorcs2	21.1348	3.53938	0.881115	4.01693	5.89601e-05	0.00487538	0.340136	2.73669	1	Mesothelial
Sox5os3	21.6107	-2.87895	0.784993	-3.66748	0.00024495	0.0135163	3.62812	0.406805	1	Mesothelial
Sox5os4	95.3563	-1.55948	0.413138	-3.77471	0.000160192	0.0101645	13.3787	3.29142	1	Mesothelial
Sox6	4000.04	-0.882698	0.25978	-3.39787	0.000679118	0.029979	91.8367	63.6834	1	Mesothelial
Spock3	76.4005	-1.62625	0.43084	-3.77461	0.00016026	0.0101645	7.9932	2.47781	1	Mesothelial
Sulf2	166.817	2.15633	0.363714	5.92863	3.05469e-09	1.05348e-06	6.80272	16.0133	1	Mesothelial
Synpr	229.889	-1.85581	0.369195	-5.02664	4.9916e-07	9.83702e-05	28.2313	6.47189	1	Mesothelial
Tac1	171.322	1.47901	0.388522	3.80676	0.000140801	0.00941745	10.941	18.5281	1	Mesothelial
Tafa2	96.9327	-1.70691	0.404152	-4.22343	2.40615e-05	0.00241403	8.95692	2.21893	1	Mesothelial
Tagln2	165.864	1.20061	0.364752	3.29159	0.000996237	0.0399799	10.0907	13.8314	1	Mesothelial
Tcp11l2	88.2541	-1.40468	0.416627	-3.37154	0.000747487	0.0318504	13.2086	3.77219	1	Mesothelial
Tgfb2	128.554	1.17497	0.361747	3.24803	0.00116208	0.0453169	8.73016	12.0192	1	Mesothelial
Tgm2	670.65	1.70645	0.277604	6.14706	7.89333e-10	3.48443e-07	27.381	42.4556	1	Mesothelial
Thrb	229.954	-1.85686	0.321013	-5.78438	7.27786e-09	1.93018e-06	27.8912	6.43491	1	Mesothelial
Thsd7a	875.796	-1.80929	0.370319	-4.88577	1.03027e-06	0.000174924	50.1134	15.6805	1	Mesothelial
Tiam1	176.264	2.59775	0.391814	6.63006	3.35547e-11	2.64507e-08	5.15873	17.2337	1	Mesothelial
Timp1	164.58	1.71601	0.3777	4.54331	5.53772e-06	0.000736316	8.73016	14.645	1	Mesothelial
Timp3	620.986	1.99833	0.314018	6.36375	1.9689e-10	1.13834e-07	21.712	36.8343	1	Mesothelial
Tll1	430.045	-1.51827	0.291774	-5.2036	1.95468e-07	4.31437e-05	32.483	10.6879	1	Mesothelial
Tmeff2	546.968	-1.2415	0.293543	-4.22937	2.34345e-05	0.00237269	40.2494	15.4956	1	Mesothelial
Tmem119	84.8943	1.91012	0.486489	3.92634	8.62481e-05	0.00643131	3.7415	8.09911	1	Mesothelial
Tmsb4x	2606.43	1.14994	0.33043	3.48012	0.000501184	0.023637	52.1542	70.2293	1	Mesothelial
Tnfrsf12a	42.7409	2.34976	0.586542	4.00612	6.17248e-05	0.004994	1.87075	5.17751	1	Mesothelial
Tnfsf11	55.9183	4.34055	0.628749	6.90347	5.07491e-12	4.66723e-09	0.623583	7.06361	1	Mesothelial
Tnmd	11.6653	6.94658	1.67246	4.15352	3.27396e-05	0.00306199	0	1.55325	1	Mesothelial
Tpbgl	52.0207	2.41457	0.548286	4.40386	1.06344e-05	0.00127566	2.1542	6.84172	1	Mesothelial
Trabd2b	49.9272	3.37934	0.574233	5.88497	3.98134e-09	1.18752e-06	0.963719	5.58432	1	Mesothelial
Tsc22d3	362.245	-1.70523	0.404863	-4.21186	2.53279e-05	0.00247362	40.8163	11.6494	1	Mesothelial
Tuba1a	231.056	1.17545	0.321552	3.65554	0.00025664	0.0138585	15.2494	19.1938	1	Mesothelial
Tuba1b	282.98	1.32179	0.315574	4.18852	2.80774e-05	0.00267122	15.3061	20.895	1	Mesothelial
Tubb4b	265.017	1.37283	0.31361	4.37752	1.20039e-05	0.00140931	15.0794	20.0444	1	Mesothelial
Tubb5	188.484	1.39185	0.351919	3.95504	7.65219e-05	0.00586455	11.9615	16.5311	1	Mesothelial
Ube4bos1	56.1162	-1.8076	0.526959	-3.43025	0.000603029	0.027053	10.4308	1.99704	1	Mesothelial
Vegfc	192.657	-1.60742	0.341956	-4.70066	2.59325e-06	0.000376567	21.5986	6.36095	1	Mesothelial
Vim	2650.64	1.16867	0.275522	4.24167	2.21867e-05	0.00228834	52.2676	69.7485	1	Mesothelial
Vip	343.19	1.26786	0.381602	3.32248	0.00089222	0.0367408	19.9546	33.7648	1	Mesothelial
Vwa3a	227.831	-1.29335	0.400172	-3.23199	0.00122931	0.0471067	26.1338	7.95118	1	Mesothelial
Wdr17	5659.78	-1.89461	0.30295	-6.25389	4.00362e-10	1.92104e-07	91.0431	58.8388	1	Mesothelial
Wfdc1	240.024	2.61324	0.411107	6.35658	2.06296e-10	1.13834e-07	8.10658	23.5577	1	Mesothelial
Xdh	436.489	-1.14058	0.310706	-3.67093	0.000241666	0.0134698	43.424	16.8269	1	Mesothelial
Zbtb16	834.005	-2.34262	0.288456	-8.12124	4.61432e-16	8.48726e-13	68.9342	16.0873	1	Mesothelial
Zc2hc1c	106.351	1.31646	0.393478	3.3457	0.000820762	0.0342803	7.19955	9.94822	1	Mesothelial
Zfp423	105.629	1.59953	0.387243	4.13056	3.61875e-05	0.00332804	5.44218	9.65237	1	Mesothelial
Zfp804b	387.832	-1.30939	0.326316	-4.01265	6.00405e-05	0.0049082	23.8095	9.20858	1	Mesothelial
Zfpm2	2887.96	-0.999887	0.26126	-3.82717	0.000129627	0.00883061	86.7914	53.7352	1	Mesothelial
Zmat3	134.033	1.59799	0.366146	4.36436	1.27498e-05	0.00146569	7.08617	12.9438	1	Mesothelial
9630001P10Rik	61.434	-1.83242	0.419706	-4.36595	1.2657e-05	0.00173776	14.6101	4.60905	2	Glia
Actb	166.992	0.981659	0.280225	3.50312	0.000459849	0.0304404	21.2241	33.9095	2	Glia
Adam12	146.375	0.994333	0.293283	3.39035	0.000698033	0.0410732	15.2024	22.963	2	Glia
Adamts1	39.7756	2.24864	0.533511	4.2148	2.49999e-05	0.00257429	2.76407	9.87654	2	Glia
Adamts2	49.8296	2.19889	0.455698	4.82533	1.39772e-06	0.000304785	3.5538	12.1811	2	Glia
Adgrl3	1103.06	1.041	0.171946	6.05423	1.41095e-09	6.53798e-07	61.8954	79.9177	2	Glia
Agap1	410.39	0.944014	0.199843	4.72377	2.3151e-06	0.000390094	37.9072	51.6049	2	Glia
Agbl4	487.504	-0.709089	0.208377	-3.40291	0.000666726	0.0398638	49.9506	33.5802	2	Glia
Alcam	556.218	-0.755355	0.216574	-3.48775	0.000487106	0.031679	56.5647	42.3868	2	Glia
Aldh1l2	49.4363	1.79173	0.459789	3.89686	9.74469e-05	0.0082099	4.24482	10.7819	2	Glia
Arhgap24	68.1881	1.41422	0.391069	3.6163	0.000298849	0.0213045	6.21915	11.9342	2	Glia
Brinp3	253.396	-1.54456	0.243221	-6.35046	2.14678e-10	1.13687e-07	29.3189	13.0041	2	Glia
Btg2	50.6325	2.24879	0.446661	5.03466	4.78707e-07	0.000136505	3.45508	11.358	2	Glia
Cadm2	484.486	1.13528	0.228352	4.97162	6.63956e-07	0.000164086	16.4857	27.3251	2	Glia
Ccn1	223.452	1.82637	0.25164	7.25787	3.93224e-13	2.91536e-10	14.0178	37.6132	2	Glia
Cebpd	118.491	1.20248	0.314624	3.82197	0.000132388	0.0104417	12.8332	24.5267	2	Glia
Cfap44	35.1878	-2.0686	0.599119	-3.45274	0.000554917	0.0352449	9.67423	2.55144	2	Glia
Cpe	389.773	-0.75347	0.206447	-3.6497	0.000262546	0.0194652	49.9506	33.8272	2	Glia
Cryab	97.4744	1.47982	0.331267	4.46715	7.92698e-06	0.0011302	9.67423	17.9424	2	Glia
Cubn	42.1925	-1.86136	0.48349	-3.84984	0.000118193	0.00971089	10.5627	2.96296	2	Glia
Deptor	145.103	1.52521	0.285718	5.33816	9.38942e-08	2.90055e-05	12.4383	25.8436	2	Glia
Dnajb1	36.2843	2.6232	0.554462	4.73106	2.23348e-06	0.000390094	1.7769	8.14815	2	Glia
Erbb4	165.286	-1.11791	0.304115	-3.67595	0.000236967	0.0179273	25.6663	10.1235	2	Glia
Fam20a	119.136	1.66968	0.306498	5.44758	5.10584e-08	1.72067e-05	9.97038	21.8107	2	Glia
Fam78b	149.383	0.929613	0.270698	3.43413	0.000594464	0.0361856	18.3613	25.8436	2	Glia
Fstl4	569.791	2.48074	0.633589	3.91538	9.0261e-05	0.00778242	19.151	47.4897	2	Glia
Gal	53.8402	2.07598	0.490011	4.23659	2.26936e-05	0.00249298	4.44225	16.0494	2	Glia
Gfap	96.7225	1.47528	0.322704	4.57163	4.83951e-06	0.000717603	9.37808	20.0823	2	Glia
Ggta1	309.586	0.909214	0.215451	4.22004	2.44254e-05	0.00257429	32.6752	43.9506	2	Glia
Gjc3	140.265	-0.991611	0.28879	-3.43368	0.000595447	0.0361856	31.1945	15.8848	2	Glia
Gm15261	37.6752	-1.8493	0.510477	-3.62269	0.000291557	0.0211922	10.7601	2.55144	2	Glia
Gm20631	219.541	-1.06614	0.269814	-3.95141	7.76915e-05	0.00702445	39.1905	20.6584	2	Glia
Gm34408	167.395	-1.59404	0.283108	-5.6305	1.79688e-08	6.66102e-06	34.2547	13.4156	2	Glia
Gpam	544.711	0.855631	0.198575	4.30886	1.64101e-05	0.00202774	45.7058	54.321	2	Glia
Hmcn1	1232.65	-0.684981	0.161747	-4.2349	2.28652e-05	0.00249298	78.0849	60.4115	2	Glia
Ier2	100.938	1.71143	0.341275	5.01482	5.30822e-07	0.000140554	6.91017	20.7407	2	Glia
Igfbp7	145.124	1.25209	0.289167	4.32998	1.49124e-05	0.00190621	14.6101	25.9259	2	Glia
Itga1	553.634	0.641425	0.190772	3.36226	0.000773079	0.0434213	52.0237	61.2346	2	Glia
Kcnd2	105.024	-2.70888	0.366561	-7.38999	1.46841e-13	1.36085e-10	15.7947	3.78601	2	Glia
Kcnq5	1752.94	-0.669223	0.168055	-3.98217	6.829e-05	0.00632877	88.3514	74.4856	2	Glia
Lbh	118.623	1.00834	0.298029	3.38335	0.000716066	0.0414759	15.5972	22.4691	2	Glia
Lhfp	209.94	1.02707	0.238913	4.29895	1.71609e-05	0.00205211	20.3356	31.9342	2	Glia
Lrrtm3	284.863	-0.865018	0.230941	-3.74562	0.000179951	0.0138974	34.5508	23.3745	2	Glia
Ltbp1	618.087	0.931543	0.19909	4.679	2.88278e-06	0.00044527	41.8559	56.4609	2	Glia
Map1b	196.379	0.868005	0.244178	3.55481	0.000378254	0.0259664	23.9882	33.6626	2	Glia
March3	381.325	0.711036	0.200657	3.54355	0.000394784	0.0266085	38.6969	46.8313	2	Glia
Nav2	212.068	2.26083	0.250579	9.02245	1.8393e-19	6.81829e-16	10.5627	27.9012	2	Glia
Nfkbiz	123.192	1.88615	0.313445	6.01749	1.77142e-09	7.29628e-07	9.27937	19.8354	2	Glia
Nhs	165.361	1.23238	0.30205	4.08006	4.50246e-05	0.00451097	14.9062	25.3498	2	Glia
Nox4	240.883	2.02528	0.260039	7.78837	6.78773e-15	1.25811e-11	14.6101	32.5103	2	Glia
Pde10a	68.5443	2.69914	0.414178	6.51686	7.1793e-11	4.43561e-08	3.45508	11.9342	2	Glia
Pde7b	1283.6	0.797786	0.163085	4.89184	9.98971e-07	0.000231449	72.458	80.6584	2	Glia
Piezo2	333.436	1.072	0.224732	4.77013	1.84105e-06	0.000359198	27.0484	47.8189	2	Glia
Pmepa1	806.777	0.710713	0.177913	3.99472	6.47699e-05	0.00615647	66.2389	74.8148	2	Glia
Rhob	49.2084	1.47561	0.43812	3.36804	0.000757037	0.0431744	4.93583	10.9465	2	Glia
Scn7a	1022.94	0.680994	0.173929	3.91535	9.02736e-05	0.00778242	51.0365	66.1728	2	Glia
Sema6d	79.7761	1.58434	0.36508	4.3397	1.42676e-05	0.00188893	7.89733	16.0494	2	Glia
Sipa1l1	152.491	1.00525	0.279567	3.59572	0.000323491	0.0226261	18.2626	25.679	2	Glia
Spidr	173.658	1.346	0.280823	4.79305	1.64262e-06	0.000338289	17.078	26.9959	2	Glia
Susd6	232.788	0.950493	0.247196	3.8451	0.000120502	0.00971089	26.8509	34.2387	2	Glia
Tac1	103.314	1.19851	0.347413	3.44982	0.000560952	0.0352449	12.6357	23.1276	2	Glia
Tacr3	98.4628	-1.53738	0.327762	-4.69053	2.72493e-06	0.000439188	21.7177	6.74897	2	Glia
Timp3	417.25	0.941103	0.198817	4.73352	2.20659e-06	0.000390094	39.1905	54.6502	2	Glia
Tprkb	103.03	-1.4413	0.338347	-4.25984	2.04569e-05	0.00236981	22.4087	9.30041	2	Glia
Xkr4	392.48	1.66276	0.222574	7.47061	7.98215e-14	9.86328e-11	20.3356	41.3992	2	Glia
Zfp36	83.6138	1.48743	0.367173	4.05102	5.09939e-05	0.00497459	6.71273	16.214	2	Glia
Actb	252.245	1.40485	0.356641	3.93912	8.17808e-05	0.0279054	34.6535	46.8261	3	Neuron
Actg2	229.124	1.7517	0.318069	5.50731	3.64362e-08	2.79739e-05	28.7129	38.3625	3	Neuron
Cartpt	93.9498	3.61011	0.509988	7.0788	1.45407e-12	2.21231e-09	2.9703	18.7672	3	Neuron
Itga1	73.1674	1.81132	0.473075	3.82882	0.000128762	0.0359479	9.65347	17.8473	3	Neuron
Penk	156.125	2.47199	0.350627	7.0502	1.78661e-12	2.21231e-09	10.1485	19.5032	3	Neuron
Prune2	315.663	1.08118	0.268429	4.02779	5.6304e-05	0.0216137	40.099	41.8583	3	Neuron
S100a6	256.691	1.00499	0.267917	3.75114	0.000176035	0.0450503	45.297	43.5143	3	Neuron
Slco3a1	459.549	0.918105	0.220848	4.15718	3.22199e-05	0.0164912	49.505	47.6541	3	Neuron
Spock3	340.454	0.993359	0.244197	4.06786	4.74471e-05	0.0208157	35.8911	39.2824	3	Neuron
Tac1	607.729	1.85873	0.264637	7.02367	2.16116e-12	2.21231e-09	33.1683	47.3781	3	Neuron
Tmsb4x	212.211	1.42042	0.335191	4.23765	2.25873e-05	0.0138731	32.6733	43.8822	3	Neuron
Tpm1	217.227	1.20357	0.307896	3.90902	9.26707e-05	0.0284592	36.3861	38.8224	3	Neuron
Adamtsl1	354.236	1.01242	0.251358	4.0278	5.63015e-05	0.0291639	48.4694	57.3469	4	Lymphatic Endothelial
Ccl21a	1163.64	-0.90212	0.231691	-3.89364	9.87531e-05	0.0361483	64.7959	56.3265	4	Lymphatic Endothelial
Col8a1	36.4456	2.81973	0.5855	4.81593	1.46512e-06	0.00296395	2.55102	7.34694	4	Lymphatic Endothelial
Crim1	324.656	0.879389	0.229625	3.82968	0.000128311	0.037408	55.7823	60	4	Lymphatic Endothelial
Cyp4b1	70.1244	-1.5337	0.394086	-3.89178	9.9511e-05	0.0361483	29.2517	11.0204	4	Lymphatic Endothelial
Dgki	21.7699	2.65012	0.694596	3.81534	0.000135993	0.037408	2.21088	5.5102	4	Lymphatic Endothelial
Etl4	452.346	-1.72797	0.229525	-7.52846	5.13405e-14	2.07724e-10	70.068	35.5102	4	Lymphatic Endothelial
Fndc1	165.628	-1.18229	0.305212	-3.87366	0.000107212	0.0361483	44.0476	21.4286	4	Lymphatic Endothelial
Gal	26.171	2.65773	0.633491	4.19536	2.72434e-05	0.0271742	2.89116	14.898	4	Lymphatic Endothelial
Galnt18	1053.83	0.821782	0.207107	3.9679	7.25079e-05	0.0325963	82.6531	89.3878	4	Lymphatic Endothelial
Gucy1b1	97.9762	-1.44185	0.355133	-4.06003	4.90654e-05	0.0291639	37.585	15.5102	4	Lymphatic Endothelial
Plxdc2	36.358	-2.44997	0.57499	-4.26088	2.0362e-05	0.0271742	13.4354	3.26531	4	Lymphatic Endothelial
Selenop	152.701	-1.09339	0.286942	-3.8105	0.000138685	0.037408	47.1088	24.2857	4	Lymphatic Endothelial
Stt3b	272.785	-1.00648	0.242658	-4.14771	3.35816e-05	0.0271742	67.0068	39.1837	4	Lymphatic Endothelial
Tppp3	59.0358	-1.93689	0.481554	-4.02217	5.76647e-05	0.0291639	17.517	9.18367	4	Lymphatic Endothelial
8030451A03Rik	71.2478	1.85847	0.513352	3.62026	0.000294304	0.025197	10.8499	22.8324	5	Fibroblast
Cacnb2	125.834	1.39303	0.346563	4.01954	5.83115e-05	0.00998472	16.2749	35.8382	5	Fibroblast
Cald1	203.489	1.27411	0.318642	3.99856	6.37285e-05	0.0101328	40.1447	61.8497	5	Fibroblast
Ccn1	156.71	1.3851	0.36469	3.79803	0.00014585	0.0162331	22.0615	47.9769	5	Fibroblast
Cilp	73.8619	1.67518	0.454806	3.68329	0.000230242	0.0205008	12.8391	28.6127	5	Fibroblast
Creb5	258.899	-1.25701	0.317155	-3.9634	7.38894e-05	0.0108712	44.8463	23.6994	5	Fibroblast
Csrp1	66.4034	1.75604	0.444563	3.95004	7.81396e-05	0.0108712	12.6582	29.4798	5	Fibroblast
Ebf1	672.206	-1.03562	0.292334	-3.54257	0.000396243	0.0319511	62.387	39.3064	5	Fibroblast
Fkbp5	81.385	-1.48227	0.426603	-3.47459	0.000511643	0.0384913	33.0922	14.7399	5	Fibroblast
Gna14	94.905	1.73693	0.459237	3.78222	0.000155435	0.0164761	13.2007	34.3931	5	Fibroblast
Grik4	48.2997	2.00909	0.52265	3.84404	0.000121025	0.0146257	7.59494	22.2543	5	Fibroblast
Heg1	165.893	-1.14882	0.333094	-3.44893	0.000562807	0.0404131	47.1971	24.2775	5	Fibroblast
Igfbp5	111.15	1.53853	0.370134	4.15669	3.22896e-05	0.00653424	11.5732	19.3642	5	Fibroblast
Kcnma1	104.292	2.67647	0.489703	5.46549	4.6163e-08	2.56897e-05	10.1266	29.4798	5	Fibroblast
Lrrc7	56.5052	2.9065	0.616947	4.7111	2.46385e-06	0.000685567	4.15913	21.3873	5	Fibroblast
Mkx	58.9423	1.67229	0.44866	3.7273	0.000193542	0.0187315	10.3074	28.0347	5	Fibroblast
Mpp7	130.305	1.33367	0.376866	3.53883	0.000401901	0.0319511	25.859	46.5318	5	Fibroblast
Myo1d	28.7021	2.10534	0.606572	3.47088	0.00051875	0.0384913	4.5208	15.896	5	Fibroblast
Nova1	120.759	-1.53196	0.374224	-4.09369	4.24553e-05	0.00787545	41.953	19.0751	5	Fibroblast
Pde10a	347.886	3.3127	0.352207	9.40556	5.17563e-21	1.1521e-17	21.1573	61.2717	5	Fibroblast
Pde4d	164.677	2.07359	0.340549	6.08895	1.13654e-09	1.26497e-06	19.1682	41.6185	5	Fibroblast
Pde7b	99.4119	2.0212	0.410717	4.92115	8.6039e-07	0.000319205	12.1157	33.526	5	Fibroblast
Postn	64.668	-1.67091	0.451466	-3.70107	0.000214692	0.0199127	25.6781	12.4277	5	Fibroblast
Slit2	326.963	1.49118	0.289893	5.14391	2.69074e-07	0.000119792	29.6564	55.4913	5	Fibroblast
Sntb1	99.3333	-1.46841	0.390195	-3.76328	0.000167698	0.016968	27.6673	10.4046	5	Fibroblast
Spon2	70.4463	1.8492	0.421907	4.38296	1.17077e-05	0.0028957	12.1157	28.6127	5	Fibroblast
Svep1	526.874	1.10752	0.288686	3.83643	0.000124837	0.0146257	55.6962	70.5202	5	Fibroblast
Tgfbr3	229.434	-1.27494	0.32888	-3.87663	0.000105915	0.0138687	59.6745	37.2832	5	Fibroblast
Thbs1	69.6895	2.16366	0.447662	4.83325	1.34323e-06	0.000427148	7.77577	22.5434	5	Fibroblast
Tnc	276.163	1.70999	0.409072	4.18016	2.91306e-05	0.00648447	24.774	44.5087	5	Fibroblast
Zbtb16	207.936	-1.87491	0.340738	-5.5025	3.74434e-08	2.56897e-05	69.8011	27.7457	5	Fibroblast
Hba-a1	98.9268	-4.48462	0.639161	-7.01642	2.2762e-12	1.04151e-08	14.3564	11.25	7	ICC1
Hba-a2	76.9443	-5.06048	0.759895	-6.65945	2.74851e-11	9.4322e-08	11.8812	7.5	7	ICC1
Hbb-bs	291.999	-4.34952	0.478848	-9.08329	1.0534e-19	1.446e-15	32.6733	31.25	7	ICC1
Hbb-bt	69.415	-5.78121	0.965046	-5.99061	2.09057e-09	5.73944e-06	11.3861	3.75	7	ICC1
Prkn	145.038	3.48828	0.408857	8.53179	1.44104e-17	9.89058e-14	32.6733	78.75	7	ICC1
Dkk2	62.2757	2.44446	0.483814	5.05247	4.36127e-07	0.00286078	25.2252	44	8	ICC2
Lsamp	81.8279	-2.21157	0.417598	-5.29592	1.18421e-07	0.00155356	43.2432	23.2	8	ICC2
