# Supplementary material for: Structural and functional gastrointestinal abnormalities in ACTA2 R179H mice modeling multisystemic smooth muscle dysfunction syndrome
Source: JCI Insight. 2026 Jan 6;11(4):e190469. doi: 10.1172/jci.insight.190469 (PMC12956000; doi:10.1172/jci.insight.190469)
Supplement: Supporting data values [file jciinsight-11-190469-s242.xlsx]

## Sheet: Figure 1B
	1B
	Small Intestine Length
	Control	ACTA2
	28	24.5
	32.75	27.38
	26.6	26.4
	22.9	16.1
	24.9	27.8
	27.5	21.62
	31.8	24.5
	38.1	17.4
	31.4	23.11
	28.9	21.5
		19.1

## Sheet: Figure 1C
1C
Large Intestine Length
Control	ACTA2
6.8	5.6
7.23	6.5
7.1	6.8
6.5	7.7
8.2	7.5
6.8	7.2
8.7	6.7
8.7	6.1
6.9663	5.9
8.615	5.5

## Sheet: Figure 1E
1E			1E
Muscle Thickness			Mucosa Thickness
Control	ACTA2		Control	ACTA2
135.935	96.996		245.052	250.132
125.223	87.159		284.924	258.543
146.768	95.612		273.742	264.778
143.529	96.101		207.849	294.984
154.005	96.84		218.215	338.377
138.48	97.861		182.439	332.709

## Sheet: Figure 2B
	2B			2B			2B
	Velocity			CMMCs/10 min			Luminal Pressure
	Control	ACTA2		Control	ACTA2		Control	ACTA2
	1.667	0.85		6.3	3.75		50	3
	3.1864	1.21429		6.7	3.66		48	5
	2.5794	0		5	1		49	10
	1.6484	0		6	0		43	4
	2.60317			6	3		38
	2.79743			7	0		57.4531
	3.404			6	1		33.9999
				5
				6
				7
				7
				6
				6
				6
				6
				5

## Sheet: Figure 2C
	2C			2C
	GI Transit Time			Rectal Bead Expulsion
	Control	ACTA2		Control	ACTA2
	384.37	498.83		153.67	228.33
	260.47	374.82		168.33	266.33
	208.1	422.67		160.33	181
	155.9	372.45		94	169.67
	152.33	376.77		169	287
	257.5	176.33		177	450
	119	529		173	404
		338

## Sheet: Figure 2D
		2D			2D
		Gastric Emptying- Solid			Gastric Emptying- Liquid
		Control	ACTA2		Control	ACTA2
		90	10		80.39	90.45
		100	10		76.32	74.43
		10	100		65.84	84.57
		90	100		77.07	81.42
		100	50		79.2479	79.34
		100	100		76.6691	82.6399
		100	100		77.7955	75.6733
		100	100		84.9366	71.057
			100			82.1176

## Sheet: Figure 3A
	3A
	EFS
	Control	ACTA2
	2.1814	0.8129
	1.4461	0.2034
	2.2296	0.0625
	1.4574	0.0721
	5.9134	1.0336
	2.1779	0.7724
	5.9032	1.2181
	5.8868
	2.2402

## Sheet: Figure 3B
	3B
	ACh (100 uM)
	Control	ACTA2
	3.4148	-0.8653
	1.2773	-0.8675
	4.2695	-0.2536
	1.294	0.0542
	2.0749	1.4765
	1.5864	0.8441
	1.8492	0.7505

## Sheet: Figure 3C
	3C
	KCl
	Control	ACTA2
	6.4681	-0.6031
	2.5201	-0.8268
	3.404	-0.62595
	6.9623	1.3535
	1.4396	0.7025
	5.4203	0.4429
	1.9672
	1.8372

## Sheet: Figure 3D
	3D
	TTX
	Control	ACTA2
	23.7433	-1.06445
	11.523	-1.5555
	14.9455	-0.62536

[truncated: 11 more sheets: Figure 4C, Figure 4E, Figure 5E, Sup Fig 1A, Sup Fig 1B, Sup Fig 2B, Sup Fig 2D, Sup Fig 2F, Sup Fig 2G, Sup Fig 8D, Sup Fig 9]
